# Supplementary material for: catena-Poly[[(acetato-κO)[4-(1H-pyrazol-3-yl)pyridine-κN 1]zinc]-μ-acetato-κ2 O:O′]
Source: Acta Crystallogr Sect E Struct Rep Online. 2011 Oct 12;67(Pt 11):m1512. doi: 10.1107/S1600536811040190 (PMC3246942; doi:10.1107/S1600536811040190)
Supplement: Supplementary file 1 [file e-67-m1512-sup1.cif]

##############################################################################
#                                                                            #
# This CIF contains the data in a paper accepted for publication in          #
# Acta Crystallographica Section E. It conforms to the requirements of       #
# Notes for Authors for Acta Crystallographica Section E, and has been       #
# peer reviewed under the auspices of the IUCr Commission on Journals.       #
#                                                                            #
# Full details of the Crystallographic Information File format               #
# are given in the paper "The Crystallographic Information File (CIF):       #
# a New Standard Archive File for Crystallography" by S. R. Hall, F. H.      #
# Allen and I. D. Brown [Acta Cryst. (1991), A47, 655-685].                  #
#                                                                            #
# The current version of the core CIF dictionary is obtainable from          #
# ftp://ftp.iucr.org/pub/cif_core.dic.                                       #
#                                                                            #
# Software is freely available for graphical display of the structure(s)     #
# in this CIF. For information consult the CIF software page                 #
# http://www.iucr.org/resources/cif/software.                                #
#                                                                            #
# This file may be used for bona fide research purposes within the           #
# scientific community so long as proper attribution is given to the journal # 
# article from which it was obtained.                                        #
#                                                                            #
##############################################################################
data_I
_audit_creation_method     SHELXL-97
_chemical_name_systematic
;
<i>catena</i>-Poly[[(acetato-\k<i>O</i>)[4-(1<i>H</i>-pyrazol-3-
yl)pyridine-\k<i>N</i>^1^]zinc]-\m-acetato-\k^2^<i>O</i>:<i>O</i>']
;
_chemical_name_common     ?
_chemical_formula_moiety     'C12 H7 N3 O4 Zn'
_chemical_formula_sum     'C12 H7 N3 O4 Zn'
_chemical_formula_iupac     '[Zn (C2 H3 O2)2 (C8 H7 N3)]'
_chemical_formula_weight     322.58
_chemical_melting_point     ?
_symmetry_cell_setting     monoclinic
_symmetry_space_group_name_H-M     'P 21/c'
_symmetry_space_group_name_Hall     '-P 2ybc'
loop_
    _symmetry_equiv_pos_as_xyz
    'x, y, z'
    '-x, y+1/2, -z+1/2'
    '-x, -y, -z'
    'x, -y-1/2, z-1/2'
_cell_length_a     16.371(3)
_cell_length_b     8.8526(18)
_cell_length_c     9.5041(19)
_cell_angle_alpha     90.00
_cell_angle_beta     94.18(3)
_cell_angle_gamma     90.00
_cell_volume     1373.7(5)
_cell_formula_units_Z     4
_cell_measurement_reflns_used     11614
_cell_measurement_theta_min     3.15
_cell_measurement_theta_max     27.59
_cell_measurement_temperature     293(2)
_exptl_crystal_description     block
_exptl_crystal_colour     colourless
_exptl_crystal_size_max     0.28
_exptl_crystal_size_mid     0.23
_exptl_crystal_size_min     0.19
_exptl_crystal_density_diffrn     1.560
_exptl_crystal_density_meas     ?
_exptl_crystal_density_method     'not measured'
_exptl_crystal_F_000     648
_exptl_absorpt_coefficient_mu     1.803
_exptl_absorpt_correction_type     multi-scan
_exptl_absorpt_process_details     '(CrystalClear; Rigaku, 2005)'
_exptl_absorpt_correction_T_min     0.6322
_exptl_absorpt_correction_T_max     0.7257
_exptl_special_details     ?
_diffrn_ambient_temperature     293(2)
_diffrn_radiation_type     MoK\a
_diffrn_radiation_wavelength     0.71073
_diffrn_radiation_source     'fine-focus sealed tube'
_diffrn_radiation_monochromator     graphite
_diffrn_measurement_device_type     'Rigaku SCXmini CCD'
_diffrn_measurement_method     \w
_diffrn_detector_area_resol_mean     ?
_diffrn_reflns_number     11822
_diffrn_reflns_av_R_equivalents     0.0677
_diffrn_reflns_av_sigmaI/netI     0.0490
_diffrn_reflns_theta_min     3.15
_diffrn_reflns_theta_max     25.19
_diffrn_reflns_theta_full     25.19
_diffrn_measured_fraction_theta_max     0.999
_diffrn_measured_fraction_theta_full     0.999
_diffrn_reflns_limit_h_min     -19
_diffrn_reflns_limit_h_max     19
_diffrn_reflns_limit_k_min     -10
_diffrn_reflns_limit_k_max     10
_diffrn_reflns_limit_l_min     -11
_diffrn_reflns_limit_l_max     11
_diffrn_standards_number     ?
_diffrn_standards_interval_count     ?
_diffrn_standards_interval_time     ?
_diffrn_standards_decay_%     ?
_refine_special_details
;
;
_reflns_number_total     2479
_reflns_number_gt     1957
_reflns_threshold_expression     I>2\s(I)
_refine_ls_structure_factor_coef     Fsqd
_refine_ls_matrix_type     full
_refine_ls_R_factor_all     0.0784
_refine_ls_R_factor_gt     0.0557
_refine_ls_wR_factor_gt     0.1219
_refine_ls_wR_factor_ref     0.1314
_refine_ls_goodness_of_fit_ref     1.062
_refine_ls_restrained_S_all     1.062
_refine_ls_number_reflns     2479
_refine_ls_number_parameters     181
_refine_ls_number_restraints     0
_refine_ls_hydrogen_treatment     constr
_refine_ls_weighting_scheme     calc
_refine_ls_weighting_details
         'calc w=1/[\s^2^(Fo^2^)+(0.0630P)^2^+1.9274P] where P=(Fo^2^+2Fc^2^)/3'
_atom_sites_solution_hydrogens     geom
_atom_sites_solution_primary     direct
_atom_sites_solution_secondary     difmap
_refine_ls_shift/su_max     0.000
_refine_ls_shift/su_mean     0.000
_refine_diff_density_max     0.507
_refine_diff_density_min     -0.544
_refine_ls_extinction_method     none
_refine_ls_extinction_coef     ?
loop_
    _atom_type_symbol
    _atom_type_description
    _atom_type_scat_dispersion_real
    _atom_type_scat_dispersion_imag
    _atom_type_scat_source
    'C' 'C' 0.0033 0.0016
                         'International Tables Vol C Tables 4.2.6.8 and 6.1.1.4'
    'H' 'H' 0.0000 0.0000
                         'International Tables Vol C Tables 4.2.6.8 and 6.1.1.4'
    'N' 'N' 0.0061 0.0033
                         'International Tables Vol C Tables 4.2.6.8 and 6.1.1.4'
    'O' 'O' 0.0106 0.0060
                         'International Tables Vol C Tables 4.2.6.8 and 6.1.1.4'
    'Zn' 'Zn' 0.2839 1.4301
                         'International Tables Vol C Tables 4.2.6.8 and 6.1.1.4'
_computing_data_collection     'CrystalClear (Rigaku, 2005)'
_computing_cell_refinement     'CrystalClear (Rigaku, 2005)'
_computing_data_reduction     'CrystalClear (Rigaku, 2005)'
_computing_structure_solution     'SHELXS97 (Sheldrick, 2008)'
_computing_structure_refinement     'SHELXL97 (Sheldrick, 2008)'
_computing_molecular_graphics
                       'ORTEPII (Johnson, 1976) and DIAMOND (Brandenburg, 1999)'
_computing_publication_material     'SHELXL97 (Sheldrick, 2008)'
loop_
    _atom_site_type_symbol
    _atom_site_label
    _atom_site_fract_x
    _atom_site_fract_y
    _atom_site_fract_z
    _atom_site_U_iso_or_equiv
    _atom_site_adp_type
    _atom_site_calc_flag
    _atom_site_refinement_flags
    _atom_site_occupancy
    _atom_site_symmetry_multiplicity
    _atom_site_disorder_assembly
    _atom_site_disorder_group
    Zn Zn1 0.34131(3) 0.68665(6) 1.02084(6) 0.0343(2) Uani d . 1 1 . .
    N N1 0.2233(2) 0.7526(5) 0.9820(4) 0.0348(9) Uani d . 1 1 . .
    C C3 0.0573(3) 0.8142(5) 0.9123(5) 0.0325(11) Uani d . 1 1 . .
    C C4 0.0820(3) 0.6924(5) 0.9969(5) 0.0362(11) Uani d . 1 1 . .
    H H4 0.0430 0.6294 1.0325 0.043 Uiso calc R 1 1 . .
    C C5 0.1635(3) 0.6647(6) 1.0280(5) 0.0372(12) Uani d . 1 1 . .
    H H5 0.1784 0.5813 1.0836 0.045 Uiso calc R 1 1 . .
    C C1 0.1992(3) 0.8734(6) 0.9045(5) 0.0403(12) Uani d . 1 1 . .
    H H1 0.2393 0.9371 0.8736 0.048 Uiso calc R 1 1 . .
    C C2 0.1192(3) 0.9082(5) 0.8682(5) 0.0365(12) Uani d . 1 1 . .
    H H2 0.1059 0.9938 0.8146 0.044 Uiso calc R 1 1 . .
    N N3 -0.1561(3) 0.7919(5) 0.8372(5) 0.0491(12) Uani d . 1 1 . .
    H H3 -0.2025 0.7466 0.8393 0.059 Uiso calc R 1 1 . .
    C C6 -0.0297(3) 0.8401(5) 0.8676(5) 0.0331(11) Uani d . 1 1 . .
    N N2 -0.0849(3) 0.7342(5) 0.8937(5) 0.0454(11) Uani d . 1 1 . .
    C C7 -0.0660(3) 0.9619(6) 0.7937(5) 0.0438(13) Uani d . 1 1 . .
    H H7 -0.0402 1.0480 0.7624 0.053 Uiso calc R 1 1 . .
    C C8 -0.1469(3) 0.9277(7) 0.7774(6) 0.0495(14) Uani d . 1 1 . .
    H H8 -0.1880 0.9870 0.7333 0.059 Uiso calc R 1 1 . .
    O O3 0.4195(2) 0.8246(4) 0.9418(3) 0.0453(9) Uani d . 1 1 . .
    O O1 0.3590(2) 0.4837(4) 0.9518(4) 0.0500(10) Uani d . 1 1 . .
    O O2 0.2878(2) 0.3956(4) 1.1226(4) 0.0501(10) Uani d . 1 1 . .
    C C9 0.3292(3) 0.3761(6) 1.0208(6) 0.0405(12) Uani d . 1 1 . .
    C C10 0.3494(5) 0.2163(7) 0.9709(8) 0.072(2) Uani d . 1 1 . .
    C C11 0.4183(3) 0.8446(5) 0.8100(5) 0.0334(11) Uani d . 1 1 . .
    C C12 0.4840(3) 0.9438(7) 0.7551(6) 0.0578(17) Uani d . 1 1 . .
    O O4 0.3643(2) 0.7841(4) 0.7269(3) 0.0373(8) Uani d . 1 1 . .
loop_
    _atom_site_aniso_label
    _atom_site_aniso_U_11
    _atom_site_aniso_U_22
    _atom_site_aniso_U_33
    _atom_site_aniso_U_12
    _atom_site_aniso_U_13
    _atom_site_aniso_U_23
    Zn1 0.0330(3) 0.0415(4) 0.0283(3) -0.0030(3) 0.0026(2) -0.0012(3)
    N1 0.035(2) 0.039(2) 0.030(2) -0.004(2) 0.0011(18) -0.0030(19)
    C3 0.034(3) 0.034(3) 0.030(3) 0.003(2) 0.005(2) -0.005(2)
    C4 0.039(3) 0.034(3) 0.036(3) -0.004(2) 0.007(2) 0.008(2)
    C5 0.040(3) 0.041(3) 0.030(3) 0.003(2) 0.003(2) 0.006(2)
    C1 0.040(3) 0.041(3) 0.040(3) -0.010(2) 0.004(2) 0.003(2)
    C2 0.042(3) 0.032(3) 0.036(3) 0.001(2) 0.005(2) 0.007(2)
    N3 0.032(2) 0.053(3) 0.061(3) -0.001(2) -0.002(2) 0.007(2)
    C6 0.037(3) 0.031(3) 0.031(3) 0.000(2) 0.004(2) 0.000(2)
    N2 0.034(3) 0.039(3) 0.063(3) -0.004(2) 0.003(2) 0.008(2)
    C7 0.045(3) 0.043(3) 0.043(3) -0.002(3) 0.000(2) 0.010(3)
    C8 0.042(3) 0.054(4) 0.052(3) 0.009(3) -0.001(3) 0.010(3)
    O3 0.048(2) 0.061(2) 0.0267(19) -0.0171(18) 0.0011(15) 0.0038(17)
    O1 0.068(3) 0.038(2) 0.046(2) -0.0065(19) 0.0162(19) -0.0039(17)
    O2 0.044(2) 0.046(2) 0.062(3) -0.0055(18) 0.0122(19) 0.0023(19)
    C9 0.036(3) 0.042(3) 0.042(3) -0.004(2) -0.008(2) -0.001(3)
    C10 0.094(5) 0.037(4) 0.086(5) 0.005(3) 0.006(4) -0.013(3)
    C11 0.036(3) 0.035(3) 0.030(3) 0.002(2) 0.004(2) 0.001(2)
    C12 0.047(3) 0.075(4) 0.052(4) -0.023(3) 0.005(3) 0.015(3)
    O4 0.042(2) 0.044(2) 0.0258(17) -0.0044(16) 0.0040(15) -0.0009(15)
_geom_special_details
;
;
loop_
    _geom_bond_atom_site_label_1
    _geom_bond_atom_site_label_2
    _geom_bond_site_symmetry_2
    _geom_bond_distance
    _geom_bond_publ_flag
    Zn1 N1 . 2.026(4) y
    Zn1 O1 . 1.942(4) y
    Zn1 O3 . 1.958(3) y
    Zn1 O4 4_576 1.984(3) y
    N1 C1 . 1.341(6) ?
    N1 C5 . 1.348(6) ?
    C3 C4 . 1.387(6) ?
    C3 C2 . 1.398(7) ?
    C3 C6 . 1.475(7) ?
    C4 C5 . 1.368(7) ?
    C4 H4 . 0.9300 ?
    C5 H5 . 0.9300 ?
    C1 C2 . 1.365(7) ?
    C1 H1 . 0.9300 ?
    C2 H2 . 0.9300 ?
    N3 C8 . 1.344(7) ?
    N3 N2 . 1.348(6) ?
    N3 H3 . 0.8600 ?
    C6 N2 . 1.338(6) ?
    C6 C7 . 1.395(7) ?
    C7 C8 . 1.356(7) ?
    C7 H7 . 0.9300 ?
    C8 H8 . 0.9300 ?
    O3 C11 . 1.264(6) ?
    O1 C9 . 1.274(6) ?
    O2 C9 . 1.233(6) ?
    C9 C10 . 1.536(8) ?
    C11 O4 . 1.261(5) ?
    C11 C12 . 1.510(7) ?
loop_
    _geom_angle_atom_site_label_1
    _geom_angle_atom_site_label_2
    _geom_angle_atom_site_label_3
    _geom_angle_site_symmetry_1
    _geom_angle_site_symmetry_3
    _geom_angle
    _geom_angle_publ_flag
    O1 Zn1 O3 . . 109.25(16) ?
    O1 Zn1 O4 . 4_576 115.59(15) ?
    O3 Zn1 O4 . 4_576 102.40(14) ?
    O1 Zn1 N1 . . 111.65(17) ?
    O3 Zn1 N1 . . 113.05(16) ?
    O4 Zn1 N1 4_576 . 104.60(15) ?
    C1 N1 C5 . . 116.5(4) ?
    C1 N1 Zn1 . . 124.6(3) ?
    C5 N1 Zn1 . . 118.7(3) ?
    C4 C3 C2 . . 116.7(4) ?
    C4 C3 C6 . . 121.4(4) ?
    C2 C3 C6 . . 121.8(4) ?
    C5 C4 C3 . . 120.2(4) ?
    C5 C4 H4 . . 119.9 ?
    C3 C4 H4 . . 119.9 ?
    N1 C5 C4 . . 123.1(5) ?
    N1 C5 H5 . . 118.4 ?
    C4 C5 H5 . . 118.4 ?
    N1 C1 C2 . . 123.9(5) ?
    N1 C1 H1 . . 118.1 ?
    C2 C1 H1 . . 118.1 ?
    C1 C2 C3 . . 119.5(5) ?
    C1 C2 H2 . . 120.2 ?
    C3 C2 H2 . . 120.2 ?
    C8 N3 N2 . . 112.7(4) ?
    C8 N3 H3 . . 123.6 ?
    N2 N3 H3 . . 123.6 ?
    N2 C6 C7 . . 111.5(4) ?
    N2 C6 C3 . . 119.3(4) ?
    C7 C6 C3 . . 129.2(4) ?
    C6 N2 N3 . . 103.7(4) ?
    C8 C7 C6 . . 105.1(5) ?
    C8 C7 H7 . . 127.4 ?
    C6 C7 H7 . . 127.4 ?
    N3 C8 C7 . . 106.9(5) ?
    N3 C8 H8 . . 126.5 ?
    C7 C8 H8 . . 126.5 ?
    C11 O3 Zn1 . . 120.3(3) ?
    C9 O1 Zn1 . . 116.5(3) ?
    O2 C9 O1 . . 123.5(5) ?
    O2 C9 C10 . . 121.0(5) ?
    O1 C9 C10 . . 115.5(5) ?
    O4 C11 O3 . . 121.4(4) ?
    O4 C11 C12 . . 121.0(4) ?
    O3 C11 C12 . . 117.6(4) ?
    C11 O4 Zn1 . 4_575 129.6(3) ?
loop_
    _geom_hbond_atom_site_label_D
    _geom_hbond_atom_site_label_H
    _geom_hbond_atom_site_label_A
    _geom_hbond_site_symmetry_A
    _geom_hbond_distance_DH
    _geom_hbond_distance_HA
    _geom_hbond_distance_DA
    _geom_hbond_angle_DHA
    N3 H3 O2 3_567 0.86 1.93 2.769(6) 163
data_global
_journal_date_recd_electronic     2011-08-20
_journal_date_accepted     2011-09-29
_journal_name_full     'Acta Crystallographica, Section E'
_journal_year     2011
_journal_volume     67
_journal_issue     11
_journal_page_first     m1512
_journal_page_last     m1512
_journal_paper_category     QM
_journal_coeditor_code     HY2465
_publ_contact_author_name     'Zheng-De Tan'
_publ_contact_author_address
;
College of Chemistry and Chemical Engineering
Hunan Institute of Engineering
Xiangtan 411104
People's Republic of China
;
_publ_contact_author_email     tzd0517@163.com
_publ_contact_author_fax     '86 0731 58688023'
_publ_contact_author_phone     '86 013467934823'
_publ_section_title
;\
<i>catena</i>-Poly[[(acetato-\k<i>O</i>)[4-(1<i>H</i>-pyrazol-3-yl)pyridine-\
\k<i>N</i>^1^]zinc]-\m-acetato-\k^2^<i>O</i>:<i>O</i>']
;
loop_
    _publ_author_name
    _publ_author_footnote
    _publ_author_address
    'Zheng-De Tan' .
;
College of Chemistry and Chemical Engineering
Hunan Institute of Engineering
Xiangtan 411104
People's Republic of China
;
    'Feng-Jiao Tan' .
;
The People's Hospital of Xiangtan County
Xiangtan 411104
People's Republic of China
;
    'Bo Tan' .
;
The People's Hospital of Xiangtan County
Xiangtan 411104
People's Republic of China
;
    'Zhi-Wen Yi' .
;
College of Chemistry and Chemical Engineering
Hunan Institute of Engineering
Xiangtan 411104
People's Republic of China
;
