# Supplementary material for: catena-Poly[[(acetato-κO)[4-(1H-pyrazol-3-yl)pyridine-κN 1]zinc]-μ-acetato-κ2 O:O′]
Source: Acta Crystallogr Sect E Struct Rep Online. 2011 Oct 12;67(Pt 11):m1512. doi: 10.1107/S1600536811040190 (PMC3246942; doi:10.1107/S1600536811040190)
Supplement: Supplementary file 2 [file e-67-m1512-Isup2.hkl]

# 
# h,k,l, Fc-squared, Fo-squared, sigma(Fo-squared) and status flag 
# 
data_I
_shelx_title ' 1 in P2(1)/c' 
_shelx_refln_list_code          4 
_shelx_F_calc_maximum      167.48 
_exptl_crystal_F_000       648.00 
_reflns_d_resolution_high  0.8348 
 
loop_ 
 _symmetry_equiv_pos_as_xyz 
 'x, y, z' 
 '-x, y+1/2, -z+1/2' 
 '-x, -y, -z' 
 'x, -y-1/2, z-1/2' 
 
_cell_length_a    16.3710 
_cell_length_b     8.8526 
_cell_length_c     9.5041 
_cell_angle_alpha  90.000 
_cell_angle_beta   94.183 
_cell_angle_gamma  90.000 
 
_shelx_F_squared_multiplier     1.000 
 
loop_ 
 _refln_index_h 
 _refln_index_k 
 _refln_index_l 
 _refln_F_squared_calc 
 _refln_F_squared_meas 
 _refln_F_squared_sigma 
 _refln_observed_status 
   3   0   0    13858.43    12474.85    104.12 o 
   4   0   0    28048.50    22803.43    193.33 o 
   5   0   0      526.18      831.16     26.48 o 
   6   0   0     8711.38     9269.19    118.39 o 
   7   0   0    11419.11    12617.05    163.62 o 
   8   0   0     1038.91     1057.27     32.63 o 
   9   0   0     2032.68     2105.22     53.36 o 
  10   0   0     5344.31     5529.86    109.72 o 
  11   0   0        2.88      -18.91     16.45 o 
  12   0   0     3075.30     3076.20     85.89 o 
  13   0   0     2061.39     2128.19     71.13 o 
  14   0   0     1565.62     1434.89     60.46 o 
  15   0   0      296.01      273.88     48.70 o 
  16   0   0     2115.27     2207.53    148.94 o 
  17   0   0      140.17      146.14    113.66 o 
  18   0   0       73.68      114.92     58.81 o 
  19   0   0      228.18      251.79     65.92 o 
   2   1   0    11309.42     9153.25     34.96 o 
   3   1   0     2685.21     2491.63     31.89 o 
   4   1   0       58.56      100.24      4.37 o 
   5   1   0     1913.60     1751.58     23.47 o 
   6   1   0     4770.97     5186.43     59.88 o 
   7   1   0      335.70      246.33     12.74 o 
   8   1   0     7171.37     7177.51     78.97 o 
   9   1   0      140.30      127.32     11.61 o 
  10   1   0     1674.48     1643.23     34.60 o 
  11   1   0     2816.91     2739.87     55.03 o 
  12   1   0      598.04      607.62     29.44 o 
  13   1   0       23.38       19.90     11.48 o 
  14   1   0     2410.31     2361.12     68.24 o 
  15   1   0      424.00      371.01     31.93 o 
  16   1   0       96.22      108.36     42.66 o 
  17   1   0      246.36      264.78     32.22 o 
  18   1   0      324.32      310.72     49.30 o 
  19   1   0       43.91      133.48     60.55 o 
   0   2   0    24501.10    20362.65    349.17 o 
   1   2   0      280.70      221.80      5.76 o 
   2   2   0     1200.53     1647.78     25.30 o 
   3   2   0     5299.42     6256.87     63.19 o 
   4   2   0     4725.19     5735.81     36.23 o 
   5   2   0      392.03      518.61     14.52 o 
   6   2   0      804.49      708.57     19.22 o 
   7   2   0     3282.02     3076.13     38.48 o 
   8   2   0      615.40      720.63     13.49 o 
   9   2   0     2347.69     2246.66     31.34 o 
  10   2   0     1590.51     1481.15     41.60 o 
  11   2   0        0.81       13.73     17.35 o 
  12   2   0     2004.64     2067.25     57.29 o 
  13   2   0      317.46      350.76     28.38 o 
  14   2   0      161.25      153.30     25.06 o 
  15   2   0       30.11      109.32     25.56 o 
  16   2   0     1019.44      888.54     51.10 o 
  17   2   0        0.77       16.09     29.87 o 
  18   2   0       68.20       85.09     31.78 o 
  19   2   0      109.80      179.09     55.99 o 
   1   3   0     3338.45     3500.68     45.44 o 
   2   3   0     5597.68     5449.33     61.92 o 
   3   3   0      315.68      323.33      8.62 o 
   4   3   0     2904.04     2785.69     31.48 o 
   5   3   0      370.25      309.74     13.49 o 
   6   3   0      530.70      517.07     15.01 o 
   7   3   0      343.15      378.90     22.16 o 
   8   3   0      250.13      259.97     15.98 o 
   9   3   0      195.62      196.17     17.39 o 
  10   3   0      151.06      165.48     18.63 o 
  11   3   0      598.84      595.00     30.82 o 
  12   3   0        0.83       38.89     19.34 o 
  13   3   0      192.47      235.38     26.73 o 
  14   3   0       26.86       27.90     18.05 o 
  15   3   0      119.79      144.80     27.28 o 
  16   3   0        4.89       -3.24     19.08 o 
  17   3   0      154.13      175.17     40.22 o 
  18   3   0       68.49       87.79     35.71 o 
   0   4   0       32.49       53.33      9.60 o 
   1   4   0        2.56       -0.24      4.38 o 
   2   4   0       25.42       39.54      7.01 o 
   3   4   0       45.68       47.98      8.69 o 
   4   4   0      425.33      482.48     12.89 o 
   5   4   0        2.98        4.05      5.02 o 
   6   4   0       81.96       97.87     10.73 o 
   7   4   0     2742.51     2692.26     61.06 o 
   8   4   0      343.60      332.33     25.55 o 
   9   4   0       31.98       33.99      9.77 o 
  10   4   0      289.85      236.06     18.87 o 
  11   4   0      237.12      239.23     27.22 o 
  12   4   0        2.20       -1.60     13.27 o 
  13   4   0      370.53      350.04     36.83 o 
  14   4   0       93.94      104.26     30.08 o 
  15   4   0       38.79       49.26     30.53 o 
  16   4   0        0.12        2.45     23.98 o 
  17   4   0        0.18       20.18     28.69 o 
  18   4   0        1.45       46.25     38.14 o 
   1   5   0     1766.63     1759.20     33.25 o 
   2   5   0       89.30       84.65     10.15 o 
   3   5   0     1889.32     2037.53     35.30 o 
   4   5   0       73.13       60.32      8.07 o 
   5   5   0      862.27      812.60     32.31 o 
   6   5   0       68.86       76.57      8.54 o 
   7   5   0       36.01       39.73     13.95 o 
   8   5   0       55.33       94.59     24.92 o 
   9   5   0      222.10      242.90     27.94 o 
  10   5   0       38.10       43.43     22.36 o 
  11   5   0     1487.22     1355.53     60.51 o 
  12   5   0       73.26      135.11     34.93 o 
  13   5   0        0.35        1.20     20.71 o 
  14   5   0      197.49      255.34     42.40 o 
  15   5   0      224.21      249.36     41.14 o 
  16   5   0       11.32       29.15     31.78 o 
  17   5   0        9.73       34.43     34.16 o 
   0   6   0     1921.51     1990.62     61.23 o 
   1   6   0      786.58      812.32     28.79 o 
   2   6   0       80.47       93.89     11.41 o 
   3   6   0     2742.13     2730.34     50.47 o 
   4   6   0     1073.30      985.51     27.02 o 
   5   6   0      202.71      188.66     13.96 o 
   6   6   0      849.67      872.79     32.03 o 
   7   6   0      411.45      409.96     36.55 o 
   8   6   0      340.26      317.30     32.40 o 
   9   6   0      260.65      260.08     33.24 o 
  10   6   0      933.80      934.21     61.03 o 
  11   6   0        0.03       -2.71     21.30 o 
  12   6   0      725.26      709.63     52.95 o 
  13   6   0      666.88      611.21     52.11 o 
  14   6   0        1.54      -10.84     26.09 o 
  15   6   0       91.21      160.46     40.36 o 
  16   6   0      225.49      300.57     63.31 o 
   1   7   0     1480.54     1495.15     41.43 o 
   2   7   0     1943.07     1969.68     46.92 o 
   3   7   0      283.46      243.54     20.29 o 
   4   7   0     1220.11     1253.38     45.22 o 
   5   7   0      722.82      741.16     41.50 o 
   6   7   0       32.42       38.52     17.19 o 
   7   7   0      536.60      507.80     39.44 o 
   8   7   0      491.58      512.99     43.18 o 
   9   7   0       13.16       61.41     26.65 o 
  10   7   0       20.98      111.39     71.40 o 
  11   7   0     1172.00     1192.27     67.86 o 
  12   7   0      101.66      143.92     38.42 o 
  13   7   0      210.30      204.91     41.82 o 
  14   7   0      336.07      274.57     48.34 o 
   0   8   0     1170.63     1119.93     61.37 o 
   1   8   0      113.50       91.29     23.78 o 
   2   8   0       24.81       54.83     21.92 o 
   3   8   0      599.27      579.59     36.85 o 
   4   8   0      612.20      587.83     36.90 o 
   5   8   0      135.28      159.26     26.02 o 
   6   8   0      590.63      596.92     38.18 o 
   7   8   0      174.98      185.90     34.54 o 
   8   8   0       18.29       31.65     26.48 o 
   9   8   0       77.36       35.54     29.89 o 
  10   8   0      728.55      690.04     58.31 o 
  11   8   0        8.07        5.65     25.65 o 
  12   8   0      430.99      401.88     53.62 o 
   1   9   0      411.64      429.20     64.36 o 
   2   9   0      333.81      301.64     35.09 o 
   3   9   0      438.26      438.98     45.74 o 
   4   9   0     1220.56     1137.38     63.90 o 
   5   9   0      313.22      342.43     45.54 o 
   6   9   0       68.62       88.42     32.57 o 
   7   9   0      116.16      202.85     41.41 o 
   8   9   0      585.80      608.13     58.36 o 
   9   9   0       34.04       40.49     36.92 o 
  10   9   0       16.05       12.16     34.43 o 
   0  10   0      212.05      203.37     62.55 o 
   1  10   0       48.89       63.65     34.21 o 
   2  10   0       84.80      133.48     55.94 o 
   3  10   0      270.83      256.27     38.07 o 
   4  10   0      228.63      204.06     44.88 o 
   5  10   0      145.55      137.63     40.13 o 
   6  10   0      201.40      174.88     41.97 o 
 -19   1   1       61.83       82.24     38.21 o 
 -18   1   1       90.81      128.11     36.34 o 
 -17   1   1       13.32       75.28     41.38 o 
 -16   1   1      692.43      614.89     42.49 o 
 -15   1   1       51.97       46.61     21.99 o 
 -14   1   1       37.47       34.86     13.74 o 
 -13   1   1       20.35       56.88     27.81 o 
 -12   1   1      749.06      751.94     26.66 o 
 -11   1   1     1256.81     1322.97     32.29 o 
 -10   1   1      683.31      735.70     24.65 o 
  -9   1   1       43.34       46.24     11.62 o 
  -8   1   1      153.71      171.64     12.97 o 
  -7   1   1     2170.42     2403.78     33.87 o 
  -6   1   1     1340.77     1251.67     20.53 o 
  -5   1   1      597.82      558.32     11.78 o 
  -4   1   1     2646.23     2704.88     27.45 o 
  -3   1   1     5739.00     5415.59     44.27 o 
  -2   1   1     9845.79     9221.74     80.90 o 
  -1   1   1      966.18      821.03      8.55 o 
   0   1   1     2721.18     2407.23     33.05 o 
   1   1   1     6190.50     5808.45     62.87 o 
   2   1   1      125.72      119.81      5.51 o 
   3   1   1     8688.30     8123.29     55.03 o 
   4   1   1      665.61      639.72      8.73 o 
   5   1   1     1826.40     1814.69     29.27 o 
   6   1   1     6953.95     7160.28     78.09 o 
   7   1   1      750.78      739.24     17.96 o 
   8   1   1      188.48      234.76     11.14 o 
   9   1   1      882.38      895.36     23.18 o 
  10   1   1      859.34      855.37     25.27 o 
  11   1   1        7.29        1.99      8.16 o 
  12   1   1      112.81       79.67     14.88 o 
  13   1   1      175.66      201.79     15.92 o 
  14   1   1      291.16      365.86     35.77 o 
  15   1   1        7.90       12.03     16.62 o 
  16   1   1       50.20      111.26     25.10 o 
  17   1   1        2.07       60.61     28.70 o 
  18   1   1       48.91       82.39     42.87 o 
  19   1   1      175.86      145.93     45.18 o 
 -19   2   1       39.45       92.40     46.04 o 
 -18   2   1      235.42      310.70     48.10 o 
 -17   2   1      476.36      452.88     41.31 o 
 -16   2   1       70.21      136.71     29.85 o 
 -15   2   1      337.50      342.25     31.90 o 
 -14   2   1      157.79      197.39     26.96 o 
 -13   2   1     1042.10     1003.61     41.44 o 
 -12   2   1       88.75      108.61     12.82 o 
 -11   2   1     1087.40     1038.47     26.58 o 
 -10   2   1      467.47      456.03     27.88 o 
  -9   2   1     2222.89     2288.11     37.43 o 
  -8   2   1     2621.82     2634.08     40.90 o 
  -7   2   1     2914.69     3250.71     40.81 o 
  -6   2   1      243.66      183.84      7.69 o 
  -5   2   1    11091.32    11281.75     87.53 o 
  -4   2   1     7131.21     6804.24     61.61 o 
  -3   2   1     1774.88     2116.22     36.56 o 
  -2   2   1     2545.12     3252.54     26.86 o 
  -1   2   1      118.47      216.95      5.12 o 
   0   2   1    12069.79    11665.66     79.31 o 
   1   2   1     1052.58     1107.55     14.87 o 
   2   2   1      273.09      294.69      7.44 o 
   3   2   1      263.58      346.82      9.48 o 
   4   2   1       96.27      142.64      6.19 o 
   5   2   1     2379.00     2658.09     41.05 o 
   6   2   1     2016.28     2255.57     50.48 o 
   7   2   1     1333.11     1421.96     33.48 o 
   8   2   1     1727.29     1680.25     39.87 o 
   9   2   1     2174.64     2199.39     50.34 o 
  10   2   1      113.11      137.49     23.86 o 
  11   2   1     3552.62     3557.51     78.24 o 
  12   2   1      694.71      681.22     33.47 o 
  13   2   1       69.64      117.37     22.03 o 
  14   2   1        6.88       41.47     31.87 o 
  15   2   1      424.28      400.56     38.15 o 
  16   2   1       20.50       -4.13     19.59 o 
  17   2   1      366.06      324.20     40.93 o 
  18   2   1       52.91       60.75     29.80 o 
  19   2   1       10.14       28.42     53.45 o 
 -18   3   1      511.87      400.21     51.23 o 
 -17   3   1       31.91       19.82     28.50 o 
 -16   3   1      933.25      999.63     63.14 o 
 -15   3   1      731.99      784.57     53.69 o 
 -14   3   1      152.63      157.47     24.83 o 
 -13   3   1      752.05      756.38     37.82 o 
 -12   3   1     2432.18     2329.93     61.35 o 
 -11   3   1       24.89       20.82     12.49 o 
 -10   3   1     1353.28     1312.49     37.73 o 
  -9   3   1      921.72      867.44     19.83 o 
  -8   3   1      494.61      441.39     16.61 o 
  -7   3   1     2937.80     3096.18     38.69 o 
  -6   3   1     8313.54     8812.23    101.49 o 
  -5   3   1     5209.89     5686.70     83.89 o 
  -4   3   1      742.16      555.52     18.33 o 
  -3   3   1     8609.48     7665.92    109.85 o 
  -2   3   1     7869.87     7880.50     98.77 o 
  -1   3   1     1158.18     1523.84     23.82 o 
   0   3   1     2430.25     1887.72     30.20 o 
   1   3   1     4244.08     4130.32     51.11 o 
   2   3   1      227.57      211.43      8.69 o 
   3   3   1      912.45      720.13     14.66 o 
   4   3   1     3145.23     3110.15     53.14 o 
   5   3   1     3200.93     3411.87     36.52 o 
   6   3   1     2420.54     2193.76     41.18 o 
   7   3   1     1846.84     1788.58     39.30 o 
   8   3   1        2.84       -4.44      9.25 o 
   9   3   1     3586.20     3724.78     72.57 o 
  10   3   1     1274.31     1252.45     43.27 o 
  11   3   1      763.05      727.84     35.11 o 
  12   3   1     1333.78     1318.81     79.11 o 
  13   3   1       24.74       76.09     23.99 o 
  14   3   1      156.13      175.24     28.21 o 
  15   3   1      293.60      291.13     34.55 o 
  16   3   1      509.79      467.78     55.60 o 
  17   3   1        2.23        5.08     23.11 o 
  18   3   1      131.98      176.41     59.75 o 
 -18   4   1      248.73      333.88     53.01 o 
 -17   4   1      731.09      662.24     63.95 o 
 -16   4   1      254.03      252.24     42.12 o 
 -15   4   1      825.21      822.74     59.26 o 
 -14   4   1      486.06      525.50     44.25 o 
 -13   4   1      751.46      665.62     46.47 o 
 -12   4   1      769.00      784.00     47.57 o 
 -11   4   1     1741.31     1633.63     65.64 o 
 -10   4   1      595.79      616.80     36.62 o 
  -9   4   1     1642.56     1626.70     60.77 o 
  -8   4   1     2757.21     2606.35     46.16 o 
  -7   4   1     1445.53     1330.31     49.43 o 
  -6   4   1       89.75       73.40     14.17 o 
  -5   4   1    15302.96    15469.16    171.24 o 
  -4   4   1     6501.03     6485.45     87.10 o 
  -3   4   1     1154.84     1225.71     21.42 o 
  -2   4   1     2385.25     2637.95     39.63 o 
  -1   4   1    11542.02    11393.03    109.00 o 
   0   4   1      572.33      562.74     15.47 o 
   1   4   1     5220.87     5434.87     63.34 o 
   2   4   1     4565.72     4472.64     55.53 o 
   3   4   1     1441.45     1591.13     28.22 o 
   4   4   1     3368.61     3356.95     46.11 o 
   5   4   1     5029.06     4958.52     59.21 o 
   6   4   1      438.48      423.45     20.64 o 
   7   4   1     2521.04     2498.96     49.87 o 
   8   4   1     4610.14     4324.30     81.69 o 
   9   4   1     1639.23     1599.87     43.25 o 
  10   4   1       14.64       13.09     12.47 o 
  11   4   1     1284.92     1298.75     45.80 o 
  12   4   1     1018.32     1056.79     45.49 o 
  13   4   1       71.61       76.53     21.91 o 
  14   4   1      302.40      285.44     33.73 o 
  15   4   1      242.66      252.92     40.82 o 
  16   4   1        0.98        4.05     23.18 o 
  17   4   1      441.32      386.33     81.88 o 
 -17   5   1       12.34       36.59     35.74 o 
 -16   5   1      295.46      310.02     47.02 o 
 -15   5   1      352.86      361.97     52.51 o 
 -14   5   1        1.97       69.63     48.21 o 
 -13   5   1      481.95      484.11     45.14 o 
 -12   5   1      750.27      713.08     49.62 o 
 -11   5   1        4.58       13.09     51.95 o 
 -10   5   1      644.33      628.32     40.78 o 
  -9   5   1     2313.90     2320.25     76.64 o 
  -8   5   1       44.15       63.15     20.17 o 
  -7   5   1     3193.60     3118.37     60.31 o 
  -6   5   1     3745.90     3731.73     68.34 o 
  -5   5   1      460.28      484.04     22.88 o 
  -4   5   1     2281.70     2184.83     54.65 o 
  -3   5   1     3425.57     3472.24     49.04 o 
  -2   5   1     1947.88     2209.99     37.43 o 
  -1   5   1      432.54      382.41     16.19 o 
   0   5   1     2709.73     2654.30     44.19 o 
   1   5   1      277.74      313.94     21.63 o 
   2   5   1        1.34       17.59      8.00 o 
   3   5   1      602.66      515.84     18.91 o 
   4   5   1     3059.07     3111.90     49.89 o 
   5   5   1       68.98       93.91     11.64 o 
   6   5   1      882.76      862.22     21.86 o 
   7   5   1     2688.23     2633.71     53.88 o 
   8   5   1      408.60      371.13     22.53 o 
   9   5   1     1308.13     1268.40     38.70 o 
  10   5   1      690.14      675.39     30.83 o 
  11   5   1      706.76      603.65     43.97 o 
  12   5   1      555.71      509.02     43.83 o 
  13   5   1      472.04      457.18     44.04 o 
  14   5   1       17.74      -11.94     23.56 o 
  15   5   1      166.35      232.96     41.58 o 
  16   5   1      262.88      309.04     69.02 o 
  17   5   1        5.05       -9.73     28.93 o 
 -16   6   1      102.81       23.22     32.34 o 
 -15   6   1      150.36      126.12     42.71 o 
 -14   6   1      657.01      632.38     61.83 o 
 -13   6   1       36.40       25.79     27.16 o 
 -12   6   1      102.77      176.39     35.13 o 
 -11   6   1      533.48      563.07     46.52 o 
 -10   6   1      729.02      781.06     74.76 o 
  -9   6   1      179.89      154.36     28.62 o 
  -8   6   1     1169.72     1095.40     51.41 o 
  -7   6   1     1003.67      960.21     34.68 o 
  -6   6   1       98.89       94.16     16.94 o 
  -5   6   1     1230.05     1180.75     42.63 o 
  -4   6   1     1641.88     1743.04     46.79 o 
  -3   6   1      124.24      112.00     11.80 o 
  -2   6   1      909.20      872.95     25.75 o 
  -1   6   1     3141.79     3119.47     55.96 o 
   0   6   1      831.99      799.68     26.11 o 
   1   6   1     1686.43     1894.90     40.95 o 
   2   6   1     1286.04     1157.79     31.51 o 
   3   6   1       55.63       61.96     11.89 o 
   4   6   1      404.42      381.48     19.44 o 
   5   6   1     2555.51     2382.67     46.94 o 
   6   6   1      225.89      234.01     19.46 o 
   7   6   1      348.80      331.11     28.49 o 
   8   6   1      755.05      692.19     43.27 o 
   9   6   1       31.12       19.78     21.14 o 
  10   6   1        1.83        3.92     19.46 o 
  11   6   1      410.24      434.12     60.18 o 
  12   6   1       98.52      139.84     46.26 o 
  13   6   1      219.86      227.08     42.84 o 
  14   6   1      107.47      183.74     40.72 o 
  15   6   1      111.02      163.78     45.36 o 
 -14   7   1        0.02        9.67     28.29 o 
 -13   7   1       40.71      164.79     72.41 o 
 -12   7   1      221.17      213.82     42.55 o 
 -11   7   1       45.18       60.90     30.83 o 
 -10   7   1        0.87       48.01     27.86 o 
  -9   7   1      248.55      271.65     39.75 o 
  -8   7   1      438.41      434.23     40.33 o 
  -7   7   1       90.52      151.38     30.77 o 
  -6   7   1       17.83       41.79     22.90 o 
  -5   7   1        4.98       24.85     21.41 o 
  -4   7   1      406.34      411.72     29.40 o 
  -3   7   1      200.55      225.64     23.42 o 
  -2   7   1       62.82       99.32     14.85 o 
  -1   7   1        2.59       -7.09     10.62 o 
   0   7   1       41.50       55.09     14.58 o 
   1   7   1        9.47       31.21     16.28 o 
   2   7   1      170.48      157.40     17.20 o 
   3   7   1       30.68       41.07     13.40 o 
   4   7   1      185.01      220.78     18.04 o 
   5   7   1        4.21        2.12     11.22 o 
   6   7   1      157.68      163.29     22.10 o 
   7   7   1       44.72       90.63     25.07 o 
   8   7   1       24.30       81.63     36.66 o 
   9   7   1        1.73        5.79     20.41 o 
  10   7   1       92.53      155.54     71.52 o 
  11   7   1       26.58       12.34     29.45 o 
  12   7   1        0.88       14.87     27.63 o 
  13   7   1       21.84       27.56     30.68 o 
  14   7   1        0.02       54.86     35.32 o 
 -12   8   1        1.73       56.42     36.67 o 
 -11   8   1       42.85       13.88     28.14 o 
 -10   8   1       20.99       62.39     37.10 o 
  -9   8   1        6.03       -0.37     20.74 o 
  -8   8   1      212.93      170.47     34.58 o 
  -7   8   1        6.29       -1.40     18.49 o 
  -6   8   1       13.98       34.45     28.22 o 
  -5   8   1       29.90       12.60     17.32 o 
  -4   8   1       17.88       32.81     18.91 o 
  -3   8   1      115.57      126.11     26.53 o 
  -2   8   1       65.86       60.07     19.94 o 
  -1   8   1        0.24        8.09     13.81 o 
   0   8   1       54.50       64.66     16.98 o 
   1   8   1        0.94       73.01     23.75 o 
   2   8   1      497.97      460.26     27.74 o 
   3   8   1       23.23       27.41     15.22 o 
   4   8   1      183.10      188.15     25.67 o 
   5   8   1       27.12       49.60     20.11 o 
   6   8   1      237.99      246.70     34.62 o 
   7   8   1        6.68      -10.32     24.33 o 
   8   8   1       43.52       47.10     34.11 o 
   9   8   1        4.70       48.30     30.30 o 
  10   8   1        9.38        4.74     23.15 o 
  11   8   1        8.19       52.21     34.85 o 
  12   8   1       24.45       41.50     38.67 o 
 -10   9   1       31.87      179.39     72.21 o 
  -9   9   1       27.55       14.04     30.13 o 
  -8   9   1       13.95       30.66     51.51 o 
  -7   9   1       48.13       68.77     39.64 o 
  -6   9   1      155.21      153.27     34.46 o 
  -5   9   1        1.08        7.48     23.95 o 
  -4   9   1      324.17      357.54     38.88 o 
  -3   9   1        5.87      -17.69     21.64 o 
  -2   9   1      194.35      214.99     28.86 o 
  -1   9   1       63.16      111.48     27.56 o 
   0   9   1       14.27       48.68     19.65 o 
   1   9   1        1.82       20.94     16.40 o 
   2   9   1       28.08       61.06     30.38 o 
   3   9   1        1.62       -1.31     16.78 o 
   4   9   1        0.63      -25.67     25.51 o 
   5   9   1        1.62       -3.12     20.92 o 
   6   9   1      291.83      352.29     46.61 o 
   7   9   1       69.23       60.44     34.76 o 
   8   9   1        3.52      114.54     70.34 o 
   9   9   1       74.82       63.48     38.72 o 
  10   9   1       90.96      139.75     41.76 o 
  -6  10   1       32.22      209.48     61.71 o 
  -5  10   1      143.78      172.43     41.79 o 
  -4  10   1      125.70      180.74     38.96 o 
  -3  10   1        0.71       32.66     33.06 o 
  -2  10   1      156.41      222.25     35.14 o 
  -1  10   1      219.60      260.06     38.64 o 
   0  10   1       23.54      137.33     44.82 o 
   1  10   1      337.48      475.86     50.00 o 
   2  10   1       55.98       28.79     42.25 o 
   3  10   1        0.24       25.91     31.65 o 
   4  10   1       96.66      187.12     54.82 o 
   5  10   1      348.63      364.12     55.11 o 
   6  10   1       36.50       74.06     36.66 o 
 -19   0   2      681.17      595.09     94.90 o 
 -18   0   2      585.00      533.31     77.04 o 
 -17   0   2       44.27       91.47     84.01 o 
 -16   0   2      706.88      712.46     53.12 o 
 -15   0   2     2029.35     1878.38     80.93 o 
 -14   0   2      517.10      518.42     37.09 o 
 -13   0   2      876.67      854.92     46.11 o 
 -12   0   2     3230.30     3224.32     88.16 o 
 -11   0   2      163.07      183.56     25.32 o 
 -10   0   2     5023.63     5297.09    112.22 o 
  -9   0   2    11359.75    11995.78    190.87 o 
  -8   0   2      714.50      801.75     30.16 o 
  -7   0   2     2170.43     2018.56     46.19 o 
  -6   0   2     2203.36     1940.99     41.01 o 
  -5   0   2     1537.25     1070.64     26.35 o 
  -4   0   2        6.25       69.07      7.66 o 
  -3   0   2    14024.00    15344.55    209.16 o 
  -2   0   2     5064.86     5785.74     62.41 o 
  -1   0   2      379.34      308.58     11.15 o 
   0   0   2    23761.56    21957.70    168.60 o 
   1   0   2     7162.63     6240.60     99.58 o 
   2   0   2    11880.90    13321.42    170.09 o 
   3   0   2    22816.95    22247.43    218.10 o 
   4   0   2    18785.38    18256.32    202.17 o 
   5   0   2      389.79      429.21     17.74 o 
   6   0   2     6299.14     6120.98    100.69 o 
   7   0   2    14909.93    14838.71    255.97 o 
   8   0   2     1924.87     2088.29     54.39 o 
   9   0   2     4838.37     4792.08    108.72 o 
  10   0   2      669.65      598.46     55.95 o 
  11   0   2      314.70      345.53     37.34 o 
  12   0   2     2382.23     2371.72     82.22 o 
  13   0   2     2534.96     2593.26     85.89 o 
  14   0   2      172.28      136.40     78.46 o 
  15   0   2       51.40       85.57     42.54 o 
  16   0   2     2065.26     1868.40    117.23 o 
  17   0   2      436.40      505.30     73.40 o 
  18   0   2      344.33      384.41     71.89 o 
  19   0   2      458.65      389.57     78.22 o 
 -19   1   2       94.78      145.17     50.63 o 
 -18   1   2       93.46      137.95     36.14 o 
 -17   1   2     1190.15     1151.72     56.46 o 
 -16   1   2       91.76      257.18     44.38 o 
 -15   1   2      463.90      419.23     28.80 o 
 -14   1   2      412.13      421.47     26.55 o 
 -13   1   2      521.78      468.56     25.51 o 
 -12   1   2        1.40        0.79     10.25 o 
 -11   1   2     5177.56     5083.66     80.00 o 
 -10   1   2     3275.37     3194.94     54.55 o 
  -9   1   2      309.96      323.54     16.18 o 
  -8   1   2     4774.26     5011.99     71.82 o 
  -7   1   2     6575.98     6900.53     76.59 o 
  -6   1   2      962.29     1168.09     24.95 o 
  -5   1   2     1145.09      912.22     18.61 o 
  -4   1   2     1252.91     1156.09     17.58 o 
  -3   1   2     1048.87     1134.28     16.24 o 
  -2   1   2     2033.95     2546.90     48.54 o 
  -1   1   2    27867.84    24392.86    125.02 o 
   0   1   2    11067.49    10230.22     33.28 o 
   1   1   2     1350.24      970.00     14.53 o 
   2   1   2       96.13       57.97      4.57 o 
   3   1   2     1900.07     1976.40     30.55 o 
   4   1   2       67.61       54.34      6.15 o 
   5   1   2     1563.19     1408.40     23.98 o 
   6   1   2     4655.22     4923.19     59.32 o 
   7   1   2      297.80      323.56     13.32 o 
   8   1   2      349.03      299.29     16.57 o 
   9   1   2      717.18      705.11     34.01 o 
  10   1   2      146.67      135.66     13.16 o 
  11   1   2     2025.40     1858.93     41.93 o 
  12   1   2      137.61      147.54     20.86 o 
  13   1   2       49.33       77.36     26.99 o 
  14   1   2      951.89      893.83     45.82 o 
  15   1   2     1060.61     1068.00     54.70 o 
  16   1   2       72.04       44.04     25.19 o 
  17   1   2      595.40      657.96     58.91 o 
  18   1   2      485.49      461.08     53.22 o 
 -19   2   2      402.82      405.14     61.74 o 
 -18   2   2      206.59      260.94     44.44 o 
 -17   2   2        0.09      -24.07     28.20 o 
 -16   2   2      411.83      351.19     34.28 o 
 -15   2   2     1000.57      966.71     49.04 o 
 -14   2   2      210.02      251.04     28.57 o 
 -13   2   2       32.11       52.02     13.77 o 
 -12   2   2     2826.89     2789.29     55.53 o 
 -11   2   2      641.94      625.85     23.65 o 
 -10   2   2      935.75      979.29     26.96 o 
  -9   2   2     3948.96     4109.66     59.70 o 
  -8   2   2     3114.26     3162.55     46.50 o 
  -7   2   2     1826.40     2189.57     33.37 o 
  -6   2   2      832.05      793.78     16.42 o 
  -5   2   2     7356.43     8185.88     75.58 o 
  -4   2   2       72.76      126.59      7.03 o 
  -3   2   2     1421.40     1239.43     16.74 o 
  -2   2   2        5.82       30.76      6.79 o 
  -1   2   2     1626.85     1284.54     25.19 o 
   0   2   2    14789.76    15095.21    170.38 o 
   1   2   2      711.47      794.20     13.47 o 
   2   2   2      368.60      378.99      9.96 o 
   3   2   2       42.93       35.89      8.93 o 
   4   2   2      711.18      662.74     14.32 o 
   5   2   2      170.90      165.92      8.09 o 
   6   2   2      397.47      306.33     10.52 o 
   7   2   2     2598.82     2427.26     46.69 o 
   8   2   2       29.60       48.22     12.20 o 
   9   2   2      474.89      456.53     24.15 o 
  10   2   2      460.40      488.37     27.26 o 
  11   2   2      102.51      135.95     21.17 o 
  12   2   2      583.06      629.32     35.78 o 
  13   2   2      748.18      715.16     38.73 o 
  14   2   2        5.63        0.58     16.19 o 
  15   2   2      209.51      239.69     35.77 o 
  16   2   2      703.72      775.58     50.10 o 
  17   2   2       90.93      120.72     31.06 o 
  18   2   2      179.82      158.62     44.57 o 
 -18   3   2        2.18       17.67     31.20 o 
 -17   3   2      374.91      416.78     71.24 o 
 -16   3   2        1.83        9.42     28.28 o 
 -15   3   2       13.01      104.15     63.99 o 
 -14   3   2      228.63      272.58     36.31 o 
 -13   3   2      984.43      996.30     46.15 o 
 -12   3   2      146.03      171.28     20.69 o 
 -11   3   2      152.38      140.26     20.90 o 
 -10   3   2      407.26      383.17     16.91 o 
  -9   3   2       33.79       53.82     10.65 o 
  -8   3   2     1533.87     1515.69     30.32 o 
  -7   3   2       72.35       50.72      8.95 o 
  -6   3   2      205.45      232.84     20.23 o 
  -5   3   2      199.59      190.33     12.36 o 
  -4   3   2      139.61      199.94     11.79 o 
  -3   3   2     1262.81     1685.97     25.53 o 
  -2   3   2        2.06       25.93      7.56 o 
  -1   3   2     2121.30     2152.59     29.70 o 
   0   3   2      866.11     1009.47     18.59 o 
   1   3   2      143.48      124.16     11.46 o 
   2   3   2     2630.18     2811.40     37.00 o 
   3   3   2       44.62       44.61      8.34 o 
   4   3   2      106.78      119.82     10.59 o 
   5   3   2      162.63      208.92     11.84 o 
   6   3   2      180.68      160.85     14.72 o 
   7   3   2      830.51      876.92     28.80 o 
   8   3   2      659.97      629.34     26.17 o 
   9   3   2       36.09       40.09     13.77 o 
  10   3   2      772.72      767.71     35.20 o 
  11   3   2      207.50      238.83     24.53 o 
  12   3   2      185.78      222.64     27.04 o 
  13   3   2        0.14       -5.20     20.31 o 
  14   3   2      160.74      225.36     31.10 o 
  15   3   2      231.67      209.76     33.25 o 
  16   3   2        6.68       18.68     22.99 o 
  17   3   2       45.47       69.31     30.63 o 
  18   3   2       29.96       37.88     32.40 o 
 -18   4   2        7.08       48.04     37.86 o 
 -17   4   2       47.60       84.63     36.76 o 
 -16   4   2        4.52       43.48     31.18 o 
 -15   4   2       43.48       68.55     60.49 o 
 -14   4   2        2.24       24.16     29.02 o 
 -13   4   2       20.88       27.92     24.18 o 
 -12   4   2       26.61       21.55     20.33 o 
 -11   4   2       84.20      104.92     24.42 o 
 -10   4   2        2.18       15.28     19.80 o 
  -9   4   2       45.13       59.62     21.31 o 
  -8   4   2        0.09       12.03      9.86 o 
  -7   4   2      387.97      439.92     20.62 o 
  -6   4   2      154.72      200.34     21.28 o 
  -5   4   2       61.65      110.00     12.44 o 
  -4   4   2      191.20      271.53     16.29 o 
  -3   4   2      648.07      632.55     16.24 o 
  -2   4   2      797.65      915.03     19.14 o 
  -1   4   2       13.81       38.80      7.25 o 
   0   4   2       14.21       21.34      7.91 o 
   1   4   2       18.50       27.53      7.22 o 
   2   4   2     1238.60     1354.91     26.68 o 
   3   4   2      674.90      783.37     19.24 o 
   4   4   2      800.62      872.01     21.77 o 
   5   4   2        7.10       22.96      9.07 o 
   6   4   2      277.80      275.21     12.31 o 
   7   4   2       60.39       75.43     13.91 o 
   8   4   2      301.90      342.40     22.25 o 
   9   4   2      713.57      740.87     33.46 o 
  10   4   2       14.88       18.69     15.36 o 
  11   4   2        0.28        0.54     13.38 o 
  12   4   2        0.17       50.37     20.96 o 
  13   4   2        2.25       20.31     21.06 o 
  14   4   2       97.35      126.07     31.55 o 
  15   4   2       21.70       51.53     26.16 o 
  16   4   2       47.50       56.22     36.45 o 
  17   4   2       20.90       38.26     38.36 o 
 -17   5   2        6.27        6.04     27.61 o 
 -16   5   2        5.64       51.93     38.88 o 
 -15   5   2       33.47       89.19     44.17 o 
 -14   5   2      122.45      125.02     51.57 o 
 -13   5   2        7.35       46.25     51.19 o 
 -12   5   2       97.66      134.08     29.59 o 
 -11   5   2      241.53      224.72     31.74 o 
 -10   5   2       19.31        8.12     17.33 o 
  -9   5   2      155.16      172.42     18.37 o 
  -8   5   2      547.77      476.69     36.26 o 
  -7   5   2      541.21      455.42     24.11 o 
  -6   5   2       85.53      127.97     15.72 o 
  -5   5   2       85.02       91.73     22.15 o 
  -4   5   2      697.64      684.02     25.52 o 
  -3   5   2      995.02     1045.91     23.16 o 
  -2   5   2      701.64      680.74     29.31 o 
  -1   5   2       55.05       40.48     10.67 o 
   0   5   2       28.85       57.75     11.93 o 
   1   5   2     1114.82     1012.34     25.38 o 
   2   5   2     1778.34     1750.07     38.63 o 
   3   5   2       52.92       64.80     10.43 o 
   4   5   2       81.87       88.53     11.36 o 
   5   5   2     2717.41     2816.48     62.41 o 
   6   5   2      151.85      140.57     16.58 o 
   7   5   2       25.93       21.34     12.69 o 
   8   5   2      180.05      205.98     22.34 o 
   9   5   2      345.39      335.53     26.71 o 
  10   5   2      238.59      192.64     24.42 o 
  11   5   2       10.54       32.74     19.25 o 
  12   5   2      629.68      550.82     36.87 o 
  13   5   2      277.78      208.17     36.36 o 
  14   5   2       43.75       29.63     28.29 o 
  15   5   2       92.95      135.33     44.44 o 
  16   5   2       39.65       59.63     35.80 o 
 -16   6   2       95.94      174.70     45.95 o 
 -15   6   2       12.30       50.44     33.59 o 
 -14   6   2       23.28       40.63     33.88 o 
 -13   6   2      118.49      137.69     37.15 o 
 -12   6   2      669.88      629.92     53.18 o 
 -11   6   2       74.10       75.29     27.79 o 
 -10   6   2      222.68      272.60     34.24 o 
  -9   6   2      826.27      752.65     58.35 o 
  -8   6   2       65.17       89.71     23.46 o 
  -7   6   2      118.81      136.00     25.46 o 
  -6   6   2     1976.23     1764.98     50.31 o 
  -5   6   2      710.82      669.56     30.53 o 
  -4   6   2     1290.70     1245.64     45.61 o 
  -3   6   2      665.78      589.27     20.18 o 
  -2   6   2        7.13       41.31     16.82 o 
  -1   6   2      587.95      533.58     31.40 o 
   0   6   2     2700.85     2789.09     53.56 o 
   1   6   2      316.04      342.78     19.61 o 
   2   6   2      156.57      139.18     14.22 o 
   3   6   2     1548.17     1547.73     38.82 o 
   4   6   2     1831.35     1864.00     43.07 o 
   5   6   2       11.36       23.81     16.70 o 
   6   6   2     1252.11     1219.88     33.81 o 
   7   6   2      858.26      798.20     34.12 o 
   8   6   2       62.04       68.83     17.81 o 
   9   6   2       65.11       57.27     18.97 o 
  10   6   2     1495.68     1502.86     67.76 o 
  11   6   2       10.43       83.65     50.07 o 
  12   6   2      196.04      235.13     38.89 o 
  13   6   2      455.13      358.00     45.36 o 
  14   6   2       74.74      104.11     45.24 o 
  15   6   2      151.83      185.97     42.37 o 
 -14   7   2      317.53      425.63     57.39 o 
 -13   7   2      181.49      233.82     44.29 o 
 -12   7   2      125.78      123.77     36.84 o 
 -11   7   2     1855.19     1838.19     87.97 o 
 -10   7   2       18.53        1.32     20.91 o 
  -9   7   2       73.26      109.63     34.01 o 
  -8   7   2      744.18      696.08     38.49 o 
  -7   7   2      812.28      849.12     50.51 o 
  -6   7   2       44.21       54.55     18.66 o 
  -5   7   2      329.65      345.45     50.53 o 
  -4   7   2     2219.94     2127.01     60.07 o 
  -3   7   2      229.22      288.67     30.93 o 
  -2   7   2        9.37       65.57     19.62 o 
  -1   7   2     1566.47     1583.38     42.91 o 
   0   7   2      224.56      271.30     27.98 o 
   1   7   2      765.50      833.68     40.44 o 
   2   7   2     2197.04     2309.09     80.03 o 
   3   7   2      669.92      660.59     30.40 o 
   4   7   2      763.83      737.68     30.36 o 
   5   7   2     1880.42     1879.64     49.23 o 
   6   7   2      315.05      243.49     24.80 o 
   7   7   2      226.12      318.33     38.47 o 
   8   7   2      327.93      337.88     43.05 o 
   9   7   2      207.47      233.38     36.13 o 
  10   7   2      110.17      147.82     35.44 o 
  11   7   2      503.44      423.54     48.21 o 
  12   7   2      119.70      146.64     39.43 o 
  13   7   2       34.59       53.08     33.57 o 
  14   7   2      223.42      250.81     47.55 o 
 -12   8   2      501.33      432.78     56.30 o 
 -11   8   2        6.21      -16.50     31.80 o 
 -10   8   2      143.73      226.03     43.25 o 
  -9   8   2      567.39      545.95     51.31 o 
  -8   8   2      262.03      271.05     41.23 o 
  -7   8   2       39.60       48.85     21.77 o 
  -6   8   2      521.83      493.57     38.55 o 
  -5   8   2      628.20      640.77     39.44 o 
  -4   8   2      647.87      670.98     43.02 o 
  -3   8   2      579.73      597.91     38.29 o 
  -2   8   2       96.44      137.95     27.61 o 
  -1   8   2       13.14       51.90     21.25 o 
   0   8   2      456.20      405.98     28.18 o 
   1   8   2      429.24      435.11     27.34 o 
   2   8   2        4.48       24.25     15.20 o 
   3   8   2     1139.72     1060.48     40.79 o 
   4   8   2      263.54      269.32     23.51 o 
   5   8   2       53.92       86.34     22.53 o 
   6   8   2       77.05       87.33     28.10 o 
   7   8   2      397.33      374.78     41.74 o 
   8   8   2        1.31       32.19     26.26 o 
   9   8   2       50.58       30.05     29.58 o 
  10   8   2      348.09      341.80     49.53 o 
  11   8   2       66.21       73.37     35.99 o 
  12   8   2      137.71      170.93     43.11 o 
 -10   9   2       16.15      130.16     47.14 o 
  -9   9   2        4.54      160.06     47.25 o 
  -8   9   2      101.43      186.34     44.25 o 
  -7   9   2      441.11      523.33     51.04 o 
  -6   9   2        3.94      -13.14     24.91 o 
  -5   9   2      545.79      588.55     55.69 o 
  -4   9   2      288.00      348.05     37.32 o 
  -3   9   2       43.59       53.42     45.68 o 
  -2   9   2      322.64      346.23     33.91 o 
  -1   9   2      550.34      468.08     37.20 o 
   0   9   2       14.81       72.14     24.78 o 
   1   9   2      262.20      242.90     40.08 o 
   2   9   2      467.90      456.03     34.53 o 
   3   9   2      323.17      367.07     45.04 o 
   4   9   2      359.04      360.66     40.17 o 
   5   9   2      318.90      297.93     41.79 o 
   6   9   2       13.90       72.25     31.22 o 
   7   9   2       14.52       45.23     31.25 o 
   8   9   2      328.76      300.99     46.25 o 
   9   9   2      113.84      102.60     39.74 o 
  -5  10   2      117.46       83.34     41.19 o 
  -4  10   2      149.70      100.61     35.64 o 
  -3  10   2       79.68      212.52     66.94 o 
  -2  10   2       51.16       93.36     41.90 o 
  -1  10   2       15.18       38.93     26.78 o 
   0  10   2      235.30      179.53     38.14 o 
   1  10   2       96.44      150.77     42.39 o 
   2  10   2      124.86       94.88     35.51 o 
   3  10   2      488.46      526.31     61.40 o 
   4  10   2       24.03       23.53     33.38 o 
   5  10   2       16.03      166.74     63.29 o 
 -19   1   3       14.38      -14.49     34.38 o 
 -18   1   3      103.56       91.23     29.89 o 
 -17   1   3       28.42       30.37     25.38 o 
 -16   1   3       10.58       54.26     23.24 o 
 -15   1   3      113.58      125.67     22.69 o 
 -14   1   3       71.39       99.93     19.68 o 
 -13   1   3      440.16      457.10     26.59 o 
 -12   1   3      366.53      388.13     22.99 o 
 -11   1   3      330.76      324.18     20.67 o 
 -10   1   3      528.67      586.90     22.46 o 
  -9   1   3       11.56        6.15      6.25 o 
  -8   1   3      108.45      111.11     10.93 o 
  -7   1   3      477.41      505.35     16.36 o 
  -6   1   3      835.70      901.38     20.31 o 
  -5   1   3       88.74       94.80      8.53 o 
  -4   1   3     1976.18     1955.18     28.59 o 
  -3   1   3      659.08      596.57     13.41 o 
  -2   1   3     1445.34     1679.22     29.98 o 
  -1   1   3     3865.81     3909.68     57.59 o 
   0   1   3    10421.83     9990.96     94.45 o 
   1   1   3     1573.18     1553.02     16.93 o 
   2   1   3     1112.63     1233.96     18.86 o 
   3   1   3      665.54      725.58     21.83 o 
   4   1   3     3741.28     3786.96     64.20 o 
   5   1   3       27.09       57.71     12.39 o 
   6   1   3     1899.25     1933.32     46.75 o 
   7   1   3     1595.85     1634.02     33.58 o 
   8   1   3      139.41      161.61     13.40 o 
   9   1   3     1541.25     1578.54     36.35 o 
  10   1   3     1407.33     1397.94     35.82 o 
  11   1   3       58.15       78.22     13.56 o 
  12   1   3      487.17      435.86     27.15 o 
  13   1   3       56.54       68.61     23.13 o 
  14   1   3      121.22      155.04     25.23 o 
  15   1   3       84.81       70.02     25.16 o 
  16   1   3      250.79      239.46     30.96 o 
  17   1   3       45.30       24.32     30.20 o 
  18   1   3        0.35        0.55     26.50 o 
 -18   2   3      167.95      184.57     44.74 o 
 -17   2   3      344.11      362.19     70.08 o 
 -16   2   3        5.88       27.56     28.07 o 
 -15   2   3       84.78       83.34     27.67 o 
 -14   2   3      342.34      342.18     28.11 o 
 -13   2   3      720.04      700.22     36.90 o 
 -12   2   3      223.70      205.50     18.89 o 
 -11   2   3      469.55      503.16     30.62 o 
 -10   2   3      452.79      471.52     20.39 o 
  -9   2   3      446.06      500.41     19.56 o 
  -8   2   3      800.97      739.81     25.25 o 
  -7   2   3      881.90      848.48     20.38 o 
  -6   2   3      161.05      200.27     10.76 o 
  -5   2   3     5316.55     5614.09     71.12 o 
  -4   2   3     3061.02     3250.08     40.31 o 
  -3   2   3        0.75       18.40      8.04 o 
  -2   2   3     1615.37     1660.16     39.63 o 
  -1   2   3     2237.73     2262.74     32.73 o 
   0   2   3     1047.96     1035.83     18.71 o 
   1   2   3     5955.98     6498.96     57.62 o 
   2   2   3     1266.18     1289.20     20.95 o 
   3   2   3      235.26      276.37     10.54 o 
   4   2   3      432.30      396.76     13.82 o 
   5   2   3       90.16       57.74      8.52 o 
   6   2   3       49.72       63.32      9.07 o 
   7   2   3        7.42       38.75     11.83 o 
   8   2   3     2889.58     2932.65     48.62 o 
   9   2   3      447.70      411.63     19.13 o 
  10   2   3       14.56       27.77     17.35 o 
  11   2   3      862.64      881.42     40.12 o 
  12   2   3      712.31      685.61     37.38 o 
  13   2   3      183.16      230.91     29.64 o 
  14   2   3      790.29      734.61     43.10 o 
  15   2   3      501.95      543.59     40.09 o 
  16   2   3       44.95       58.16     29.22 o 
  17   2   3       79.64      121.82     34.84 o 
  18   2   3      341.41      347.73     53.21 o 
 -18   3   3      268.10      272.02     49.60 o 
 -17   3   3       83.02      105.31     36.49 o 
 -16   3   3      992.89     1020.33     66.63 o 
 -15   3   3      692.37      625.68     51.91 o 
 -14   3   3      538.51      514.82     42.75 o 
 -13   3   3      571.99      536.59     32.32 o 
 -12   3   3     2377.38     2283.25     61.16 o 
 -11   3   3      740.03      672.13     24.83 o 
 -10   3   3     1023.17     1087.38     33.03 o 
  -9   3   3     1330.22     1266.16     28.43 o 
  -8   3   3     1990.58     1961.85     53.40 o 
  -7   3   3       17.98       18.35      5.60 o 
  -6   3   3     5035.71     4988.35     69.04 o 
  -5   3   3     1185.27     1112.19     20.31 o 
  -4   3   3      673.56      692.16     15.13 o 
  -3   3   3     3150.67     3390.57     45.05 o 
  -2   3   3     3450.04     3534.45     43.71 o 
  -1   3   3     2054.68     2461.30     33.68 o 
   0   3   3     7008.54     6752.79     70.47 o 
   1   3   3     3584.50     3447.16     43.40 o 
   2   3   3      151.88      173.37     13.03 o 
   3   3   3      918.17      814.49     22.71 o 
   4   3   3     2779.35     2755.12     42.07 o 
   5   3   3      154.81      154.82     11.62 o 
   6   3   3     3221.55     3298.90     50.33 o 
   7   3   3     1953.07     1770.82     56.99 o 
   8   3   3       61.33       75.46     16.64 o 
   9   3   3     1534.75     1568.63     48.07 o 
  10   3   3     1761.21     1913.38     56.15 o 
  11   3   3      190.30      211.18     25.15 o 
  12   3   3     1075.81     1167.75     51.55 o 
  13   3   3      836.76      892.75     48.20 o 
  14   3   3      264.63      290.57     33.66 o 
  15   3   3       35.12       68.56     32.65 o 
  16   3   3      697.32      680.07     51.99 o 
  17   3   3       70.23      126.22     37.46 o 
 -17   4   3      348.85      326.84     49.32 o 
 -16   4   3      421.27      386.55     67.14 o 
 -15   4   3       96.87      141.19     59.21 o 
 -14   4   3     1062.50     1010.77     60.75 o 
 -13   4   3      618.20      546.11     46.42 o 
 -12   4   3        2.52      100.02     55.90 o 
 -11   4   3     1260.88     1175.77     42.29 o 
 -10   4   3      784.53      755.50     45.05 o 
  -9   4   3       72.38       83.85     16.83 o 
  -8   4   3     1759.93     1703.29     45.05 o 
  -7   4   3     1122.72     1027.89     33.11 o 
  -6   4   3       32.67       36.04     19.46 o 
  -5   4   3     2111.94     1994.00     43.08 o 
  -4   4   3     2537.06     2492.96     39.49 o 
  -3   4   3      195.67      207.77      9.93 o 
  -2   4   3     3588.05     3786.66     52.15 o 
  -1   4   3     3704.69     3490.62     50.10 o 
   0   4   3     2469.59     2580.64     40.69 o 
   1   4   3     2691.69     2877.49     59.70 o 
   2   4   3     2175.61     2093.56     37.14 o 
   3   4   3      933.35      973.88     25.63 o 
   4   4   3     3087.34     3018.27     49.72 o 
   5   4   3     3802.28     3684.88     57.82 o 
   6   4   3     1614.46     1507.45     42.32 o 
   7   4   3      832.92      781.94     33.35 o 
   8   4   3     5644.41     5517.68    107.50 o 
   9   4   3       60.40       78.58     19.69 o 
  10   4   3       39.52       93.80     20.64 o 
  11   4   3     3892.97     3672.49     92.62 o 
  12   4   3      794.76      806.68     46.94 o 
  13   4   3        9.90       10.07     20.44 o 
  14   4   3      364.05      386.93     40.87 o 
  15   4   3      775.59      825.54     57.00 o 
  16   4   3        2.65      -13.20     29.45 o 
 -16   5   3      441.29      530.22     56.46 o 
 -15   5   3      210.16      248.08     43.33 o 
 -14   5   3        8.57      101.20     36.07 o 
 -13   5   3       12.32       38.86     28.14 o 
 -12   5   3      512.44      545.18     47.02 o 
 -11   5   3      330.15      308.52     35.19 o 
 -10   5   3      322.41      332.13     26.37 o 
  -9   5   3       64.40      105.91     24.29 o 
  -8   5   3      592.50      604.72     29.49 o 
  -7   5   3      189.72      216.00     25.50 o 
  -6   5   3     2054.27     2159.94     51.74 o 
  -5   5   3      106.72      132.76     16.89 o 
  -4   5   3      179.00      197.02     27.18 o 
  -3   5   3     3250.86     3090.31     81.61 o 
  -2   5   3      747.95      864.10     24.41 o 
  -1   5   3      368.19      360.34     17.13 o 
   0   5   3     3294.61     3447.71     56.88 o 
   1   5   3      131.14      163.96     14.98 o 
   2   5   3      162.37      144.04     12.67 o 
   3   5   3      897.71      914.96     30.16 o 
   4   5   3     1268.39     1311.58     36.63 o 
   5   5   3      458.33      496.60     25.57 o 
   6   5   3      955.85      993.65     37.61 o 
   7   5   3     1288.61     1331.27     44.24 o 
   8   5   3        5.01        2.61     20.72 o 
   9   5   3      391.03      424.47     37.17 o 
  10   5   3     1288.48     1285.55     50.02 o 
  11   5   3      782.35      707.06     43.90 o 
  12   5   3      698.53      679.61     44.34 o 
  13   5   3      432.93      458.15     48.88 o 
  14   5   3      310.58      363.21     46.67 o 
  15   5   3       35.00      101.33     43.54 o 
  16   5   3      487.31      468.04     56.65 o 
 -15   6   3       25.89        6.15     26.64 o 
 -14   6   3      210.18      182.23     41.75 o 
 -13   6   3      542.39      446.93     48.02 o 
 -12   6   3        5.87       25.99     25.18 o 
 -11   6   3      189.05      234.75     34.87 o 
 -10   6   3      563.57      672.88     46.75 o 
  -9   6   3        9.49       -5.12     16.94 o 
  -8   6   3      878.13      854.90     47.42 o 
  -7   6   3      125.12      166.20     27.73 o 
  -6   6   3       10.25       47.92     29.01 o 
  -5   6   3      293.46      256.93     27.20 o 
  -4   6   3     1319.67     1248.95     40.85 o 
  -3   6   3      267.66      251.47     26.48 o 
  -2   6   3      517.22      513.35     21.09 o 
  -1   6   3      762.02      712.71     25.14 o 
   0   6   3        5.98       34.34     14.95 o 
   1   6   3       45.61       63.28     12.74 o 
   2   6   3     1479.67     1425.96     38.16 o 
   3   6   3      443.10      451.37     23.41 o 
   4   6   3      999.10     1001.64     33.88 o 
   5   6   3      743.94      741.39     29.73 o 
   6   6   3      200.13      187.40     17.31 o 
   7   6   3      595.35      512.42     33.23 o 
   8   6   3     1736.73     1705.72     57.26 o 
   9   6   3      138.46      179.23     27.12 o 
  10   6   3       35.36       47.90     23.07 o 
  11   6   3      575.00      587.75     43.30 o 
  12   6   3      289.53      309.34     46.26 o 
  13   6   3       92.20       96.67     46.93 o 
  14   6   3      235.62      274.70     45.59 o 
 -14   7   3        4.37      -23.16     31.40 o 
 -13   7   3        3.71       34.88     31.77 o 
 -12   7   3       67.29      111.98     36.50 o 
 -11   7   3      132.09      129.99     35.01 o 
 -10   7   3        2.30       48.82     52.36 o 
  -9   7   3       59.29       93.15     54.31 o 
  -8   7   3        1.18       68.62     36.01 o 
  -7   7   3        2.59       61.20     36.55 o 
  -6   7   3       19.81       25.16     17.27 o 
  -5   7   3      142.88      199.64     24.49 o 
  -4   7   3       32.01       55.60     17.86 o 
  -3   7   3       35.11       40.94     26.31 o 
  -2   7   3        8.09       52.47     17.57 o 
  -1   7   3      127.36      150.29     17.23 o 
   0   7   3        1.18       -2.66     10.72 o 
   1   7   3       11.26       30.43     17.08 o 
   2   7   3       67.47       81.42     17.31 o 
   3   7   3      167.25      165.39     25.33 o 
   4   7   3      269.53      275.44     24.57 o 
   5   7   3       87.77      104.06     18.94 o 
   6   7   3       97.00      100.35     25.00 o 
   7   7   3        1.92       -5.16     15.62 o 
   8   7   3        0.05       21.97     18.80 o 
   9   7   3        3.49       16.40     23.42 o 
  10   7   3      117.12      147.45     35.38 o 
  11   7   3       18.75       24.81     27.96 o 
  12   7   3       20.46       40.93     34.02 o 
  13   7   3        1.25       60.30     47.18 o 
 -12   8   3        6.54      -22.72     32.58 o 
 -11   8   3      136.15       78.86     35.80 o 
 -10   8   3        7.04       -4.66     24.70 o 
  -9   8   3       14.78       69.44     33.16 o 
  -8   8   3        0.80       95.82     47.43 o 
  -7   8   3       38.69       28.86     27.32 o 
  -6   8   3       42.28       39.75     21.46 o 
  -5   8   3       88.31      125.41     24.44 o 
  -4   8   3      110.05      143.60     24.33 o 
  -3   8   3      219.73      234.67     29.68 o 
  -2   8   3        5.15      -15.90     18.66 o 
  -1   8   3        3.57       36.01     28.36 o 
   0   8   3      208.97      205.15     30.69 o 
   1   8   3       32.84       72.60     29.30 o 
   2   8   3       22.52       95.51     36.11 o 
   3   8   3       47.55       74.97     23.19 o 
   4   8   3      445.05      439.85     32.11 o 
   5   8   3        7.99        0.40     15.62 o 
   6   8   3       24.88       66.22     27.90 o 
   7   8   3        4.24       23.06     27.13 o 
   8   8   3       55.52       38.28     27.56 o 
   9   8   3       13.46       -7.61     28.03 o 
  10   8   3       21.66       31.27     32.24 o 
  11   8   3        0.94      -28.73     31.52 o 
  -9   9   3       48.26       67.78     45.77 o 
  -8   9   3       10.37       72.33     36.21 o 
  -7   9   3       46.11        7.51     23.80 o 
  -6   9   3      127.52      175.91     32.73 o 
  -5   9   3       66.44      110.22     28.03 o 
  -4   9   3       16.27      101.68     64.78 o 
  -3   9   3      257.65      267.92     34.04 o 
  -2   9   3       58.58       13.60     24.86 o 
  -1   9   3        0.07        8.28     31.91 o 
   0   9   3      309.11      375.43     51.01 o 
   1   9   3       26.69       31.99     22.76 o 
   2   9   3       28.37       58.47     36.42 o 
   3   9   3       42.01       62.58     21.56 o 
   4   9   3       28.61      155.59     39.87 o 
   5   9   3       72.55       29.97     30.71 o 
   6   9   3        0.59       32.16     35.11 o 
   7   9   3       33.54       43.88     32.83 o 
   8   9   3        0.12       33.02     33.50 o 
  -4  10   3      231.43      194.52     36.41 o 
  -3  10   3       37.10       71.84     40.16 o 
  -2  10   3      154.39      135.30     37.37 o 
  -1  10   3      198.52      187.66     33.85 o 
   0  10   3      139.22      172.21     36.59 o 
   1  10   3      183.93      222.59     42.49 o 
   2  10   3       63.32       86.26     46.01 o 
   3  10   3      198.22      242.46     90.40 o 
 -18   0   4      480.55      503.80     80.98 o 
 -17   0   4       80.37       51.44     31.99 o 
 -16   0   4      342.04      360.27     53.53 o 
 -15   0   4      563.03      595.35     47.66 o 
 -14   0   4        5.20        6.46     28.49 o 
 -13   0   4       83.05       77.50     28.71 o 
 -12   0   4     4283.23     4338.40    120.52 o 
 -11   0   4      247.05      263.49     45.54 o 
 -10   0   4     1705.45     1780.52     60.49 o 
  -9   0   4     2692.49     2707.37     74.57 o 
  -8   0   4      430.16      501.21     38.34 o 
  -7   0   4     5144.31     5341.94    102.33 o 
  -6   0   4     3055.38     2909.39     63.78 o 
  -5   0   4      950.38     1059.77     32.86 o 
  -4   0   4     1860.96     1945.08     58.86 o 
  -3   0   4     3113.00     2832.85     51.17 o 
  -2   0   4     3618.42     3529.14     56.31 o 
  -1   0   4    10524.83    11178.65    135.63 o 
   0   0   4    10594.87    10458.98    188.56 o 
   1   0   4     5976.70     6358.45     85.42 o 
   2   0   4       23.57       75.73     12.89 o 
   3   0   4     8682.87     8895.58    125.78 o 
   4   0   4     9727.67    10211.53    155.37 o 
   5   0   4      585.93      720.49     29.86 o 
   6   0   4    10587.27    10836.62    180.20 o 
   7   0   4     9247.41     9261.31    188.52 o 
   8   0   4     1130.72     1077.01     44.81 o 
   9   0   4     2632.49     2707.19     78.21 o 
  10   0   4     5221.08     5403.04    127.24 o 
  11   0   4      136.02      136.43     28.77 o 
  12   0   4      835.39      753.40     43.40 o 
  13   0   4     2040.45     1862.03     74.05 o 
  14   0   4      764.41      709.42     51.67 o 
  15   0   4      155.66      154.77     49.45 o 
  16   0   4      774.05      656.09     86.15 o 
  17   0   4      387.63      393.33     87.07 o 
 -18   1   4       18.82        8.49     27.41 o 
 -17   1   4      514.31      572.40     45.31 o 
 -16   1   4      391.05      434.36     32.24 o 
 -15   1   4      844.82      830.65     41.75 o 
 -14   1   4       21.41       39.77     36.56 o 
 -13   1   4      820.88      869.27     42.14 o 
 -12   1   4        5.96       40.59     18.12 o 
 -11   1   4     1443.22     1353.36     39.61 o 
 -10   1   4     1388.50     1485.54     38.06 o 
  -9   1   4       34.12       73.76     19.36 o 
  -8   1   4     2727.94     2762.32     49.28 o 
  -7   1   4      889.63      766.61     23.38 o 
  -6   1   4     1049.83     1063.23     26.04 o 
  -5   1   4      935.33      961.40     21.73 o 
  -4   1   4     7466.96     7545.24     81.78 o 
  -3   1   4        9.60       17.03      6.13 o 
  -2   1   4      663.90      648.20     21.12 o 
  -1   1   4    10755.41    10508.65    112.31 o 
   0   1   4      688.16      587.74     17.26 o 
   1   1   4     6466.49     6811.78    110.26 o 
   2   1   4     4783.30     4795.86     50.74 o 
   3   1   4     1412.62     1262.09     23.83 o 
   4   1   4      327.55      402.02     14.89 o 
   5   1   4     2856.27     2802.80     45.76 o 
   6   1   4     6547.83     6532.32     88.00 o 
   7   1   4      642.51      738.82     25.96 o 
   8   1   4     1681.51     1682.03     39.70 o 
   9   1   4     1056.94     1061.22     32.47 o 
  10   1   4      450.25      471.71     26.52 o 
  11   1   4     1136.64     1094.93     36.79 o 
  12   1   4     1545.20     1502.84     45.01 o 
  13   1   4        4.02       30.14     21.24 o 
  14   1   4       25.92       33.13     19.96 o 
  15   1   4     1475.44     1325.50     61.87 o 
  16   1   4      243.05      292.12     45.32 o 
  17   1   4      230.37      263.39     47.12 o 
 -18   2   4      404.88      411.88     54.81 o 
 -17   2   4       16.76       14.63     27.57 o 
 -16   2   4       83.06      199.56     36.69 o 
 -15   2   4      272.41      289.12     27.80 o 
 -14   2   4       18.73       11.71     15.33 o 
 -13   2   4      223.84      272.66     31.59 o 
 -12   2   4      658.37      684.60     29.60 o 
 -11   2   4      196.61      209.07     18.88 o 
 -10   2   4      558.03      540.97     30.45 o 
  -9   2   4     2696.13     2747.36     51.35 o 
  -8   2   4      418.24      437.77     19.32 o 
  -7   2   4      568.93      587.75     20.25 o 
  -6   2   4     1481.17     1390.09     36.37 o 
  -5   2   4      797.36      798.69     20.30 o 
  -4   2   4        0.61       14.63      9.54 o 
  -3   2   4     4639.16     4579.52     53.44 o 
  -2   2   4     5479.76     5411.08     57.80 o 
  -1   2   4      913.93      944.38     27.96 o 
   0   2   4     2770.76     2992.93     49.02 o 
   1   2   4     3388.66     3525.42     60.95 o 
   2   2   4      949.50     1068.83     19.70 o 
   3   2   4     2237.22     2176.09     34.67 o 
   4   2   4     4784.19     4638.63     62.32 o 
   5   2   4      711.33      709.16     21.77 o 
   6   2   4      766.11      756.56     23.81 o 
   7   2   4     2121.46     2166.67     43.27 o 
   8   2   4      769.69      820.71     29.52 o 
   9   2   4     1377.03     1241.14     34.61 o 
  10   2   4      520.05      503.00     23.82 o 
  11   2   4      414.70      450.60     37.39 o 
  12   2   4       27.02      124.14     38.87 o 
  13   2   4      717.76      718.77     43.43 o 
  14   2   4      267.77      383.74     42.52 o 
  15   2   4        2.83       -1.19     18.99 o 
  16   2   4      408.10      402.83     53.26 o 
  17   2   4      170.01      194.77     44.91 o 
 -17   3   4       10.49       37.20     36.40 o 
 -16   3   4      251.62      265.06     41.84 o 
 -15   3   4        1.66       36.17     26.99 o 
 -14   3   4       19.01       48.32     35.97 o 
 -13   3   4      132.99      193.74     25.60 o 
 -12   3   4       17.85       -6.28     14.89 o 
 -11   3   4      527.11      506.72     30.02 o 
 -10   3   4      336.55      312.84     18.30 o 
  -9   3   4       15.56        3.34      7.90 o 
  -8   3   4     1277.95     1310.65     29.98 o 
  -7   3   4       13.75       47.25     12.16 o 
  -6   3   4       26.61       79.14     22.15 o 
  -5   3   4     1220.08     1195.73     30.91 o 
  -4   3   4      104.12       95.66      9.10 o 
  -3   3   4      224.82      221.04     10.84 o 
  -2   3   4      779.98      879.06     25.22 o 
  -1   3   4     4427.71     4612.68     70.01 o 
   0   3   4       75.00       96.30     15.98 o 
   1   3   4     1794.85     1969.91     29.38 o 
   2   3   4       80.35       84.39     15.09 o 
   3   3   4      914.72      928.89     22.28 o 
   4   3   4       73.35       78.89     12.93 o 
   5   3   4     1437.27     1444.43     56.90 o 
   6   3   4     2024.89     2049.28     44.08 o 
   7   3   4        1.46       -0.63      8.83 o 
   8   3   4     1651.44     1580.15     55.02 o 
   9   3   4      215.94      205.66     32.73 o 
  10   3   4      146.01      200.07     29.28 o 
  11   3   4      396.45      386.60     32.58 o 
  12   3   4      100.25      114.72     24.89 o 
  13   3   4       29.88       43.42     23.13 o 
  14   3   4       86.27       85.75     27.47 o 
  15   3   4      169.25      189.13     36.75 o 
  16   3   4        7.36      -11.97     25.89 o 
 -17   4   4       50.39      178.47     47.79 o 
 -16   4   4       61.84      159.24     60.69 o 
 -15   4   4       44.45       30.80     28.84 o 
 -14   4   4       14.58       65.36     32.45 o 
 -13   4   4        0.22       72.97     33.43 o 
 -12   4   4      539.64      482.41     36.70 o 
 -11   4   4      157.25      190.25     22.06 o 
 -10   4   4       18.21       51.23     30.72 o 
  -9   4   4      120.59      168.60     28.51 o 
  -8   4   4      147.58      179.32     24.36 o 
  -7   4   4       98.68      147.07     17.12 o 
  -6   4   4      154.88      137.44     16.46 o 
  -5   4   4      698.62      670.96     26.72 o 
  -4   4   4       27.80       35.79     10.81 o 
  -3   4   4        1.06        0.54     10.63 o 
  -2   4   4       36.38       61.87     12.31 o 
  -1   4   4      679.38      650.63     18.67 o 
   0   4   4      779.36      741.50     20.71 o 
   1   4   4      403.14      474.41     21.31 o 
   2   4   4      982.12     1098.09     26.92 o 
   3   4   4      244.87      249.80     14.57 o 
   4   4   4      286.13      261.92     15.92 o 
   5   4   4       36.31       33.76     11.64 o 
   6   4   4       25.05       16.83     10.00 o 
   7   4   4       20.85       26.24     15.13 o 
   8   4   4       17.16       47.52     25.73 o 
   9   4   4      180.84      157.60     22.65 o 
  10   4   4       33.16       18.50     18.49 o 
  11   4   4       87.19      118.43     23.69 o 
  12   4   4      409.63      376.48     35.77 o 
  13   4   4       82.56       52.26     24.52 o 
  14   4   4       32.29       93.39     32.03 o 
  15   4   4        0.04       50.53     31.46 o 
  16   4   4       13.20       97.62     34.28 o 
 -16   5   4       62.78       27.91     33.71 o 
 -15   5   4       67.32       78.82     38.47 o 
 -14   5   4       14.99       -3.19     25.93 o 
 -13   5   4       67.25       22.03     26.25 o 
 -12   5   4       29.42       44.43     26.02 o 
 -11   5   4      280.35      264.52     26.24 o 
 -10   5   4      117.75       92.06     20.92 o 
  -9   5   4        6.94       60.33     28.14 o 
  -8   5   4       22.06       64.29     17.40 o 
  -7   5   4      217.91      261.55     23.67 o 
  -6   5   4       21.09       57.28     15.88 o 
  -5   5   4      550.56      570.09     30.10 o 
  -4   5   4      321.82      277.31     26.63 o 
  -3   5   4       26.37       40.48      9.22 o 
  -2   5   4       42.64       48.23     13.91 o 
  -1   5   4      273.92      240.95     14.93 o 
   0   5   4        2.09       -7.19      9.13 o 
   1   5   4       14.83       11.22      8.97 o 
   2   5   4      267.21      302.30     17.56 o 
   3   5   4      310.43      301.09     20.73 o 
   4   5   4      189.23      193.84     20.93 o 
   5   5   4      398.80      372.80     21.78 o 
   6   5   4       25.57       40.25     12.28 o 
   7   5   4      100.99      101.53     19.58 o 
   8   5   4      108.14      112.77     21.89 o 
   9   5   4      485.58      440.42     34.68 o 
  10   5   4       16.17       93.87     36.45 o 
  11   5   4      115.34      190.50     31.78 o 
  12   5   4      263.19      295.89     35.87 o 
  13   5   4        1.44       47.33     25.30 o 
  14   5   4       38.46       35.94     26.00 o 
  15   5   4        1.41       49.55     48.84 o 
 -15   6   4      248.87      276.95     49.23 o 
 -14   6   4        4.33       50.57     32.48 o 
 -13   6   4       80.07      131.75     49.94 o 
 -12   6   4      412.07      360.86     47.14 o 
 -11   6   4       20.22       -6.71     18.67 o 
 -10   6   4        4.20       44.81     19.44 o 
  -9   6   4      634.75      555.77     35.68 o 
  -8   6   4      186.19      194.24     28.82 o 
  -7   6   4        0.85       34.18     20.21 o 
  -6   6   4      269.76      232.02     26.90 o 
  -5   6   4     1673.49     1673.40     53.39 o 
  -4   6   4     1084.94     1023.07     39.08 o 
  -3   6   4      263.61      257.71     22.64 o 
  -2   6   4      676.25      703.14     25.81 o 
  -1   6   4        0.33       62.95     23.33 o 
   0   6   4      922.87      927.91     32.17 o 
   1   6   4      774.18      800.13     29.66 o 
   2   6   4       20.85       61.79     16.63 o 
   3   6   4      914.40      886.33     32.31 o 
   4   6   4      908.97      896.77     33.93 o 
   5   6   4        0.44      -12.87     13.31 o 
   6   6   4      230.05      209.85     20.65 o 
   7   6   4      385.61      367.17     50.96 o 
   8   6   4       15.78      -22.07     17.24 o 
   9   6   4       66.61       80.81     33.57 o 
  10   6   4      256.32      298.09     32.37 o 
  11   6   4      479.42      463.67     39.11 o 
  12   6   4      179.66      141.02     36.75 o 
  13   6   4      291.63      275.12     49.22 o 
  14   6   4       33.68      108.31     56.89 o 
 -13   7   4      440.04      432.45     57.70 o 
 -12   7   4       20.23       17.72     31.57 o 
 -11   7   4      454.33      391.14     47.42 o 
 -10   7   4      565.34      510.96     53.80 o 
  -9   7   4        7.28       65.45     27.67 o 
  -8   7   4      418.78      477.11     35.81 o 
  -7   7   4     1475.54     1481.82     55.69 o 
  -6   7   4      233.40      206.12     27.37 o 
  -5   7   4      953.70      978.72     43.66 o 
  -4   7   4      718.06      663.81     35.28 o 
  -3   7   4        8.22       -1.84     13.42 o 
  -2   7   4       55.57       87.21     21.69 o 
  -1   7   4      846.76      902.86     33.94 o 
   0   7   4      731.29      672.10     31.55 o 
   1   7   4      228.96      295.29     37.61 o 
   2   7   4     1041.17     1007.60     39.31 o 
   3   7   4      681.25      592.34     30.39 o 
   4   7   4        4.32       78.69     26.58 o 
   5   7   4     1303.77     1295.83     45.64 o 
   6   7   4      456.71      478.06     42.18 o 
   7   7   4       17.94        8.79     17.13 o 
   8   7   4      423.63      488.73     39.15 o 
   9   7   4      503.63      520.42     41.47 o 
  10   7   4       12.21       71.41     36.63 o 
  11   7   4      179.86      186.62     42.94 o 
  12   7   4      460.20      462.64     80.26 o 
 -11   8   4       20.24       -4.25     28.85 o 
 -10   8   4       17.86       50.37     33.56 o 
  -9   8   4      351.05      355.64     51.05 o 
  -8   8   4      402.81      386.04     37.61 o 
  -7   8   4       81.63      106.44     27.55 o 
  -6   8   4      705.48      679.22     45.14 o 
  -5   8   4      874.97      764.46     50.33 o 
  -4   8   4      175.92      184.49     27.42 o 
  -3   8   4      110.97      157.81     40.61 o 
  -2   8   4      473.93      502.04     35.98 o 
  -1   8   4        0.06        1.66     25.61 o 
   0   8   4      800.24      774.24     38.90 o 
   1   8   4      462.26      447.75     31.37 o 
   2   8   4       78.72      129.10     32.01 o 
   3   8   4      642.48      522.75     34.18 o 
   4   8   4      465.29      455.17     32.23 o 
   5   8   4       18.93       35.04     24.95 o 
   6   8   4       89.78      129.09     40.96 o 
   7   8   4      449.64      498.21     50.78 o 
   8   8   4      116.46       93.29     36.56 o 
   9   8   4       18.31      112.72     53.26 o 
  10   8   4      134.35      105.47     41.01 o 
  -8   9   4      243.44      248.89     43.66 o 
  -7   9   4      226.14      256.32     44.05 o 
  -6   9   4       53.37       25.94     29.80 o 
  -5   9   4      185.74      263.85     36.69 o 
  -4   9   4      331.13      419.00     58.56 o 
  -3   9   4        2.75        7.98     17.99 o 
  -2   9   4       83.40       98.61     30.61 o 
  -1   9   4      253.50      311.99     36.02 o 
   0   9   4       30.62       80.13     24.77 o 
   1   9   4      123.03      110.83     26.50 o 
   2   9   4      979.75      935.31     52.96 o 
   3   9   4       17.36       50.67     25.45 o 
   4   9   4      100.46      102.76     31.86 o 
   5   9   4      370.56      338.70     46.92 o 
   6   9   4      291.20      324.53     47.45 o 
   7   9   4       43.67        2.83     41.07 o 
 -18   1   5        8.68      120.21     74.62 o 
 -17   1   5       36.32       93.57     36.55 o 
 -16   1   5       12.97      103.04     47.55 o 
 -15   1   5      169.82      157.81     27.40 o 
 -14   1   5      252.89      273.78     28.38 o 
 -13   1   5        2.23        5.82     14.93 o 
 -12   1   5       58.82      107.15     18.92 o 
 -11   1   5      107.95      112.25     17.88 o 
 -10   1   5       11.98       28.68     13.53 o 
  -9   1   5      769.48      780.80     27.90 o 
  -8   1   5      109.73      126.69     13.91 o 
  -7   1   5        7.70       19.11     10.28 o 
  -6   1   5     1337.19     1356.13     46.38 o 
  -5   1   5       10.86       42.57     13.58 o 
  -4   1   5      394.30      475.43     26.97 o 
  -3   1   5      707.08      787.39     18.83 o 
  -2   1   5      847.04      848.62     17.47 o 
  -1   1   5       23.23       35.27      9.15 o 
   0   1   5      551.76      537.07     19.37 o 
   1   1   5      160.13      142.67     12.70 o 
   2   1   5       26.96       37.10      8.45 o 
   3   1   5      292.75      275.74     12.23 o 
   4   1   5      250.05      261.83     12.99 o 
   5   1   5       54.13       63.33     10.78 o 
   6   1   5      290.61      304.16     19.82 o 
   7   1   5     2115.83     2215.68     48.63 o 
   8   1   5       70.38      116.66     19.68 o 
   9   1   5      404.59      384.41     24.57 o 
  10   1   5      290.66      246.04     23.88 o 
  11   1   5      179.19      208.21     21.86 o 
  12   1   5       43.60       42.72     17.31 o 
  13   1   5      760.01      704.54     43.50 o 
  14   1   5        3.67       16.41     29.24 o 
  15   1   5        0.02       55.84     28.35 o 
  16   1   5       34.61       96.41     59.48 o 
 -17   2   5      366.95      374.49     79.90 o 
 -16   2   5      220.56      231.58     35.36 o 
 -15   2   5       52.57       48.92     23.91 o 
 -14   2   5      932.96      860.00     40.82 o 
 -13   2   5       31.82       24.42     17.09 o 
 -12   2   5       32.82       68.52     21.86 o 
 -11   2   5      865.75      887.91     34.24 o 
 -10   2   5       85.89      103.91     16.46 o 
  -9   2   5       27.24        9.13     11.41 o 
  -8   2   5      530.15      497.87     29.00 o 
  -7   2   5     1532.87     1587.62     38.49 o 
  -6   2   5      122.45      153.41     17.62 o 
  -5   2   5     1098.07     1051.83     26.02 o 
  -4   2   5     3034.33     3219.12     47.20 o 
  -3   2   5      143.28      128.19     11.74 o 
  -2   2   5       63.79       64.69     12.04 o 
  -1   2   5     9903.29     9960.70    129.35 o 
   0   2   5     2402.32     2470.74     48.98 o 
   1   2   5      695.02      686.46     24.30 o 
   2   2   5      470.08      449.17     22.71 o 
   3   2   5     1080.09     1098.20     23.27 o 
   4   2   5      180.00      223.66     20.67 o 
   5   2   5     1371.44     1417.09     33.36 o 
   6   2   5      859.73      873.66     28.36 o 
   7   2   5        2.60        1.48     10.76 o 
   8   2   5     1125.53     1065.78     35.23 o 
   9   2   5      140.59      153.08     19.20 o 
  10   2   5      371.53      407.07     26.06 o 
  11   2   5      318.30      356.69     30.87 o 
  12   2   5      520.64      532.88     45.45 o 
  13   2   5      236.03      219.62     31.57 o 
  14   2   5        2.65       -8.84     21.33 o 
  15   2   5      287.55      362.77     37.78 o 
  16   2   5       39.39       83.85     52.73 o 
 -17   3   5       92.32       72.19     41.88 o 
 -16   3   5      215.26      285.46     46.26 o 
 -15   3   5     1047.62     1033.96     65.97 o 
 -14   3   5       82.79      129.98     29.44 o 
 -13   3   5      204.37      221.68     30.03 o 
 -12   3   5     1478.75     1409.20     54.32 o 
 -11   3   5     1048.79      976.60     44.48 o 
 -10   3   5      342.70      356.27     21.62 o 
  -9   3   5     2252.69     2170.02     47.11 o 
  -8   3   5     1098.65      955.95     29.28 o 
  -7   3   5      427.94      482.25     20.90 o 
  -6   3   5     5421.02     5473.50     84.26 o 
  -5   3   5     3864.78     3847.53     58.62 o 
  -4   3   5       75.55       80.80     15.64 o 
  -3   3   5     5752.16     5747.54     68.71 o 
  -2   3   5     3019.67     2852.09     56.25 o 
  -1   3   5     3547.14     3609.20     66.47 o 
   0   3   5     5898.70     6177.53     97.97 o 
   1   3   5     4041.93     3800.69     70.42 o 
   2   3   5     1124.37     1120.01     39.79 o 
   3   3   5      435.67      380.38     14.95 o 
   4   3   5     2930.64     2836.29     49.91 o 
   5   3   5     1014.97      933.98     28.30 o 
   6   3   5      157.31      195.52     18.59 o 
   7   3   5     5240.79     5369.32     91.80 o 
   8   3   5       21.97       41.89     14.44 o 
   9   3   5       11.95       54.73     15.49 o 
  10   3   5     2044.78     1958.12     62.68 o 
  11   3   5     1012.15     1000.36     60.33 o 
  12   3   5       14.87      103.06     39.39 o 
  13   3   5      546.20      536.70     43.81 o 
  14   3   5      228.84      182.17     34.20 o 
  15   3   5        8.77       27.95     30.49 o 
  16   3   5      131.49      187.16     84.07 o 
 -16   4   5      113.35       78.97     38.72 o 
 -15   4   5       10.84       42.17     30.92 o 
 -14   4   5      304.52      274.96     42.97 o 
 -13   4   5      839.57      716.20     45.37 o 
 -12   4   5       10.28       66.19     30.27 o 
 -11   4   5     1381.83     1307.70     53.76 o 
 -10   4   5      426.96      427.37     30.95 o 
  -9   4   5      279.57      267.74     25.10 o 
  -8   4   5     1463.00     1423.24     46.97 o 
  -7   4   5     2151.55     2151.86     65.49 o 
  -6   4   5      111.07       89.76     10.51 o 
  -5   4   5     1860.62     1720.71     35.26 o 
  -4   4   5     4915.57     4788.10     69.12 o 
  -3   4   5      297.73      298.35     14.31 o 
  -2   4   5      715.74      668.68     29.31 o 
  -1   4   5     4301.90     4110.20    104.35 o 
   0   4   5      984.94     1011.44     41.96 o 
   1   4   5      465.42      397.85     14.45 o 
   2   4   5     2725.90     2592.65     71.57 o 
   3   4   5     2305.71     2312.94     56.38 o 
   4   4   5       42.47       59.78     15.78 o 
   5   4   5     1728.63     1661.53     40.07 o 
   6   4   5     1080.80     1067.37     34.65 o 
   7   4   5       23.01       27.00     17.66 o 
   8   4   5     2352.24     2236.67     65.83 o 
   9   4   5     1388.15     1408.72     53.57 o 
  10   4   5      148.86      150.34     25.59 o 
  11   4   5      894.42      919.57     57.63 o 
  12   4   5      745.55      741.67     49.59 o 
  13   4   5       84.36       66.06     28.16 o 
  14   4   5      141.90      130.58     55.78 o 
  15   4   5      410.62      422.32     49.83 o 
 -15   5   5      265.40      287.00     48.81 o 
 -14   5   5        7.31       -8.73     28.78 o 
 -13   5   5      143.82      190.31     32.21 o 
 -12   5   5      490.19      469.55     53.75 o 
 -11   5   5      190.68      252.12     29.35 o 
 -10   5   5      169.35      184.27     27.03 o 
  -9   5   5      523.54      488.71     32.07 o 
  -8   5   5      145.37      172.63     25.70 o 
  -7   5   5       35.01       65.61     17.25 o 
  -6   5   5      498.26      472.56     28.92 o 
  -5   5   5     1321.46     1364.37     47.69 o 
  -4   5   5       39.69       66.46     12.59 o 
  -3   5   5     2900.27     2946.30     52.90 o 
  -2   5   5      797.26      744.80     24.91 o 
  -1   5   5      403.06      408.56     18.69 o 
   0   5   5     1673.66     1609.96     41.81 o 
   1   5   5     3006.92     2843.04     52.22 o 
   2   5   5       36.39       62.00     14.95 o 
   3   5   5      800.36      806.64     29.14 o 
   4   5   5     1019.81      991.33     34.31 o 
   5   5   5      222.31      216.42     32.12 o 
   6   5   5      508.08      526.36     27.82 o 
   7   5   5     1052.31     1066.73     43.63 o 
   8   5   5       10.85       49.28     20.93 o 
   9   5   5        1.99        4.37     16.85 o 
  10   5   5      982.23      901.81     48.04 o 
  11   5   5      407.36      449.77     42.54 o 
  12   5   5       31.06       95.52     38.29 o 
  13   5   5      152.60      251.28     60.30 o 
  14   5   5      253.17      271.91     42.18 o 
 -14   6   5      111.45       99.76     65.41 o 
 -13   6   5      291.46      277.75     45.10 o 
 -12   6   5       21.44       53.96     28.36 o 
 -11   6   5      851.80      805.55     45.94 o 
 -10   6   5      297.59      283.56     32.36 o 
  -9   6   5       58.11       39.93     21.14 o 
  -8   6   5      522.62      471.11     42.00 o 
  -7   6   5      994.98      974.64     44.05 o 
  -6   6   5        2.48        1.06     12.76 o 
  -5   6   5      221.61      242.27     25.08 o 
  -4   6   5     2109.13     2022.52     56.63 o 
  -3   6   5        8.69       -3.61     12.37 o 
  -2   6   5      424.11      398.55     22.09 o 
  -1   6   5     1756.63     1592.39     42.24 o 
   0   6   5      802.05      735.79     32.40 o 
   1   6   5      143.41      131.64     17.16 o 
   2   6   5      323.20      308.57     21.49 o 
   3   6   5     1986.72     1903.08     51.43 o 
   4   6   5      233.90      193.66     19.43 o 
   5   6   5      502.53      441.73     26.62 o 
   6   6   5      465.96      432.49     37.34 o 
   7   6   5       45.31       38.76     24.67 o 
   8   6   5      382.58      375.09     33.33 o 
   9   6   5      406.28      408.68     46.52 o 
  10   6   5       20.02       41.58     37.63 o 
  11   6   5      685.62      706.81     53.48 o 
  12   6   5       62.13      106.99     46.44 o 
  13   6   5       25.83       12.22     35.93 o 
 -12   7   5       61.90       14.46     29.77 o 
 -11   7   5       60.83       82.90     39.25 o 
 -10   7   5       51.18      203.68     41.77 o 
  -9   7   5      173.70      167.19     29.34 o 
  -8   7   5      123.30      121.72     24.76 o 
  -7   7   5        3.21       27.59     19.36 o 
  -6   7   5       25.94       86.27     32.08 o 
  -5   7   5      265.29      236.33     29.90 o 
  -4   7   5       20.34       22.89     18.08 o 
  -3   7   5      238.37      219.99     26.51 o 
  -2   7   5      230.92      206.70     27.56 o 
  -1   7   5        3.53       31.35     28.84 o 
   0   7   5       26.32       82.74     18.33 o 
   1   7   5      403.84      372.95     25.67 o 
   2   7   5      372.30      366.51     26.23 o 
   3   7   5      110.88      132.98     31.52 o 
   4   7   5      110.43      147.71     25.92 o 
   5   7   5       61.55      113.27     20.87 o 
   6   7   5       65.06       65.42     22.33 o 
   7   7   5       66.14      114.95     28.07 o 
   8   7   5      121.69      143.56     37.55 o 
   9   7   5        3.63       61.76     31.94 o 
  10   7   5        0.61       15.21     34.08 o 
  11   7   5       41.80       19.87     36.15 o 
 -10   8   5        2.96       94.30     50.63 o 
  -9   8   5        9.47      106.78    131.40 o 
  -8   8   5       18.95      168.73     61.62 o 
  -7   8   5       10.22       -0.57     20.31 o 
  -6   8   5        1.79       60.90     45.88 o 
  -5   8   5        2.13       25.69     26.24 o 
  -4   8   5       55.07      105.60     36.23 o 
  -3   8   5        1.29      116.10     44.61 o 
  -2   8   5       50.79       29.24     37.10 o 
  -1   8   5       18.80       27.68     27.18 o 
   0   8   5       11.95       79.15     58.85 o 
   1   8   5       84.44       88.69     27.36 o 
   2   8   5        3.57       33.20     30.92 o 
   3   8   5      111.03      109.44     30.98 o 
   4   8   5      112.26       73.14     31.41 o 
   5   8   5        0.07        8.19     22.19 o 
   6   8   5       30.95      118.98     62.51 o 
   7   8   5        7.85       53.40     46.67 o 
   8   8   5        0.22      100.96     72.53 o 
  -6   9   5       17.48       -0.65     23.33 o 
  -5   9   5       32.60       72.76     76.64 o 
  -4   9   5        2.79       69.35     35.27 o 
  -3   9   5       93.97       56.79     36.21 o 
  -2   9   5       19.04       46.20     29.31 o 
  -1   9   5       50.74       81.59     34.06 o 
   0   9   5       53.63       75.47     32.98 o 
   1   9   5       10.35      -10.97     27.43 o 
   2   9   5        0.49      -27.90     27.95 o 
   3   9   5       14.82       19.05     35.60 o 
   4   9   5       21.96       82.06     32.87 o 
   5   9   5        9.19       80.56     92.21 o 
 -17   0   6      157.11      285.14     53.93 o 
 -16   0   6      240.31      354.26     61.02 o 
 -15   0   6       46.93      167.88     44.51 o 
 -14   0   6      637.47      618.16     52.55 o 
 -13   0   6       41.90      156.54     47.38 o 
 -12   0   6     1390.79     1462.35     67.54 o 
 -11   0   6     1567.85     1704.39     75.34 o 
 -10   0   6      430.74      500.19     50.78 o 
  -9   0   6     4583.23     4382.05    113.49 o 
  -8   0   6     2232.74     2040.08     67.30 o 
  -7   0   6      208.11      200.60     22.90 o 
  -6   0   6     2356.18     2393.82     67.67 o 
  -5   0   6     6400.95     6661.79    129.14 o 
  -4   0   6        3.29        4.78     11.04 o 
  -3   0   6     1944.76     1942.70     49.26 o 
  -2   0   6     1907.17     1877.99     83.70 o 
  -1   0   6      394.72      344.60     30.48 o 
   0   0   6     1676.43     1764.45     51.85 o 
   1   0   6     1793.15     1841.99     51.89 o 
   2   0   6      552.58      566.73     39.40 o 
   3   0   6     1129.19     1147.57     60.72 o 
   4   0   6     3837.45     3858.26     96.50 o 
   5   0   6     2605.70     2578.83     69.78 o 
   6   0   6      886.68      935.13     40.98 o 
   7   0   6     2066.98     2120.90     70.01 o 
   8   0   6     1061.85     1058.60     52.39 o 
   9   0   6      179.03      164.65     28.96 o 
  10   0   6     1024.68      957.38     57.02 o 
  11   0   6      637.76      627.29     45.15 o 
  12   0   6      516.97      539.80     72.52 o 
  13   0   6      216.75      262.08     70.69 o 
  14   0   6      389.09      300.32     74.61 o 
  15   0   6      105.28      128.12     57.93 o 
 -17   1   6      320.52      305.10     41.47 o 
 -16   1   6      546.01      491.99     44.60 o 
 -15   1   6      139.21      179.38     41.45 o 
 -14   1   6      125.03      143.12     25.50 o 
 -13   1   6     1193.12     1190.21     45.85 o 
 -12   1   6        8.38        3.33     18.86 o 
 -11   1   6     1997.61     2006.12     56.00 o 
 -10   1   6     2043.13     1938.61     50.14 o 
  -9   1   6      216.32      230.22     19.83 o 
  -8   1   6     2214.83     2237.92     51.93 o 
  -7   1   6     1818.05     1648.95     41.26 o 
  -6   1   6     2839.28     2935.32     80.57 o 
  -5   1   6       15.92       43.23     18.64 o 
  -4   1   6     4473.78     4427.04     66.51 o 
  -3   1   6     2908.54     2866.30     45.27 o 
  -2   1   6        2.08       12.02      9.30 o 
  -1   1   6     1111.29     1093.24     55.75 o 
   0   1   6     3664.76     3612.42     64.96 o 
   1   1   6      508.45      547.57     30.88 o 
   2   1   6     1668.89     1552.70     39.43 o 
   3   1   6     2474.09     2298.99     38.23 o 
   4   1   6       12.68        8.91      7.49 o 
   5   1   6     1781.06     1694.02     42.84 o 
   6   1   6     2491.08     2333.30     50.60 o 
   7   1   6      745.19      732.04     30.12 o 
   8   1   6     1031.12     1056.44     37.52 o 
   9   1   6      314.32      327.24     25.58 o 
  10   1   6      120.41      172.96     29.01 o 
  11   1   6       21.90       75.48     29.47 o 
  12   1   6      296.54      310.66     27.64 o 
  13   1   6       36.54       38.62     22.28 o 
  14   1   6       64.82      136.99     35.26 o 
  15   1   6      380.36      341.87     46.70 o 
 -16   2   6      434.08      502.22     48.07 o 
 -15   2   6      161.63      201.10     35.15 o 
 -14   2   6       74.70       92.03     34.05 o 
 -13   2   6       45.12       48.48     33.17 o 
 -12   2   6     1373.60     1395.32     76.88 o 
 -11   2   6      347.46      326.64     30.77 o 
 -10   2   6      482.94      502.02     28.00 o 
  -9   2   6     2024.53     1993.60     63.58 o 
  -8   2   6      649.50      622.53     27.78 o 
  -7   2   6        2.36       29.37     18.17 o 
  -6   2   6     2464.70     2419.99     48.51 o 
  -5   2   6     3048.55     2908.63     50.43 o 
  -4   2   6      150.44      134.76     11.44 o 
  -3   2   6       34.77       46.10     13.08 o 
  -2   2   6     5340.26     5724.33     95.34 o 
  -1   2   6       59.59       57.47     14.41 o 
   0   2   6     1754.77     1757.67     43.01 o 
   1   2   6     1180.63     1125.66     35.79 o 
   2   2   6      643.66      619.50     26.70 o 
   3   2   6      258.08      255.26     21.18 o 
   4   2   6     1110.96     1186.90     39.47 o 
   5   2   6     1579.44     1609.88     46.38 o 
   6   2   6      548.47      559.34     24.86 o 
   7   2   6     1128.34     1174.43     37.20 o 
   8   2   6      506.96      505.40     27.74 o 
   9   2   6        0.68       34.17     15.87 o 
  10   2   6      181.64      234.06     29.48 o 
  11   2   6       58.64       67.56     21.72 o 
  12   2   6        2.03       35.96     24.87 o 
  13   2   6       98.58      102.72     36.15 o 
  14   2   6      181.19      237.80     42.09 o 
  15   2   6       10.17       32.98     26.02 o 
 -16   3   6      107.89      243.42     47.83 o 
 -15   3   6        0.05       31.53     34.92 o 
 -14   3   6       94.89       54.39     25.40 o 
 -13   3   6      136.49      197.55     31.72 o 
 -12   3   6      311.15      296.55     32.10 o 
 -11   3   6       30.05       78.22     25.10 o 
 -10   3   6      598.59      552.80     28.59 o 
  -9   3   6      133.87      174.32     19.08 o 
  -8   3   6      548.56      544.32     26.12 o 
  -7   3   6      876.50      790.18     27.98 o 
  -6   3   6      115.28      127.75     16.50 o 
  -5   3   6       39.29       52.98     18.76 o 
  -4   3   6     1326.25     1280.33     38.00 o 
  -3   3   6      730.68      738.80     30.31 o 
  -2   3   6      173.29      184.81     19.46 o 
  -1   3   6      499.42      485.89     25.67 o 
   0   3   6      241.73      284.90     27.65 o 
   1   3   6       24.47       41.63     15.30 o 
   2   3   6        6.88        3.01     11.15 o 
   3   3   6      170.15      180.82     20.13 o 
   4   3   6      125.94      137.64     20.23 o 
   5   3   6       13.79       18.67     16.89 o 
   6   3   6      547.76      515.71     24.85 o 
   7   3   6       80.01       76.21     17.26 o 
   8   3   6      926.10      943.18     36.91 o 
   9   3   6        8.39       11.67     14.78 o 
  10   3   6       68.32       74.78     23.69 o 
  11   3   6        0.66       66.41     44.16 o 
  12   3   6      299.48      278.87     34.78 o 
  13   3   6       69.21       49.17     27.67 o 
  14   3   6       23.14      -20.94     47.10 o 
 -15   4   6       12.38       17.63     34.15 o 
 -14   4   6        8.45        0.32     20.19 o 
 -13   4   6        2.53       22.00     33.12 o 
 -12   4   6       17.70       42.30     28.86 o 
 -11   4   6        1.17       47.30     24.32 o 
 -10   4   6        7.30       -6.97     15.21 o 
  -9   4   6       41.65       60.93     24.77 o 
  -8   4   6      323.70      305.33     25.85 o 
  -7   4   6        3.53       12.36     12.95 o 
  -6   4   6       45.00       66.59     11.85 o 
  -5   4   6      568.32      510.68     27.42 o 
  -4   4   6      196.70      168.75     20.16 o 
  -3   4   6      158.05      136.67     19.17 o 
  -2   4   6      320.05      262.00     23.47 o 
  -1   4   6       22.29       40.10     26.34 o 
   0   4   6        3.60        9.85     13.85 o 
   1   4   6      319.88      366.51     26.86 o 
   2   4   6        6.26       58.31     23.41 o 
   3   4   6      241.81      207.58     22.20 o 
   4   4   6       75.54       80.78     25.68 o 
   5   4   6       49.07       46.68     22.65 o 
   6   4   6        0.51       18.02     16.68 o 
   7   4   6        0.30        6.78     14.38 o 
   8   4   6      394.64      381.27     26.09 o 
   9   4   6       11.11       21.17     21.50 o 
  10   4   6       34.61       49.30     22.01 o 
  11   4   6       55.13      116.96     43.56 o 
  12   4   6       17.89      102.12     37.05 o 
  13   4   6       22.58       39.69     28.28 o 
  14   4   6       10.11        4.10     31.17 o 
 -14   5   6       30.09      117.05     74.10 o 
 -13   5   6       35.53       59.96     37.67 o 
 -12   5   6       37.40       61.82     56.00 o 
 -11   5   6       16.41       17.63     20.68 o 
 -10   5   6       73.77      128.35     36.05 o 
  -9   5   6       64.02       86.35     22.47 o 
  -8   5   6        0.65       31.05     18.93 o 
  -7   5   6      214.70      227.84     24.11 o 
  -6   5   6      512.20      523.38     39.72 o 
  -5   5   6      210.24      249.59     35.67 o 
  -4   5   6       13.07       33.60     16.08 o 
  -3   5   6       20.66       47.56     29.56 o 
  -2   5   6       83.22       86.13     19.77 o 
  -1   5   6       87.11      106.03     20.58 o 
   0   5   6      161.65      177.62     22.19 o 
   1   5   6      286.42      288.99     25.51 o 
   2   5   6      499.65      440.45     30.73 o 
   3   5   6       58.48      131.15     45.30 o 
   4   5   6      112.39      148.64     23.31 o 
   5   5   6      273.77      311.92     30.24 o 
   6   5   6      175.08      156.42     27.43 o 
   7   5   6        4.97       22.19     22.23 o 
   8   5   6       33.63       90.64     33.19 o 
   9   5   6       83.47      138.94     34.51 o 
  10   5   6      233.59      283.75     44.55 o 
  11   5   6      106.91      221.32     50.03 o 
  12   5   6       21.94       38.82     36.08 o 
  13   5   6       15.64       21.29     47.49 o 
 -13   6   6       41.26       55.51     38.98 o 
 -12   6   6      274.61      232.65     50.88 o 
 -11   6   6       54.43       56.39     36.57 o 
 -10   6   6      152.71      159.76     39.10 o 
  -9   6   6       55.32      104.01     29.15 o 
  -8   6   6      404.27      343.20     39.71 o 
  -7   6   6       13.17       -1.60     18.95 o 
  -6   6   6      490.99      524.13     43.87 o 
  -5   6   6      509.10      471.25     43.04 o 
  -4   6   6        0.54       73.00     41.78 o 
  -3   6   6        3.33        2.16     20.29 o 
  -2   6   6      143.13      142.08     22.05 o 
  -1   6   6       32.85       77.72     31.65 o 
   0   6   6      430.11      388.01     29.91 o 
   1   6   6      418.27      408.32     33.93 o 
   2   6   6       58.21      171.90     50.16 o 
   3   6   6      701.46      592.27     40.67 o 
   4   6   6      922.17      912.56     53.26 o 
   5   6   6       21.09       31.75     20.50 o 
   6   6   6      153.50      162.13     32.74 o 
   7   6   6      386.39      455.99     46.44 o 
   8   6   6      333.37      342.36     61.63 o 
   9   6   6       22.51       85.00     35.33 o 
  10   6   6       29.75       71.49     38.26 o 
  11   6   6      324.02      389.32     56.45 o 
 -11   7   6      149.64      287.23     55.47 o 
 -10   7   6      563.00      498.06     71.10 o 
  -9   7   6      140.44      139.95     59.17 o 
  -8   7   6      315.25      370.25     43.77 o 
  -7   7   6      796.25      778.03     57.20 o 
  -6   7   6      577.05      567.00     50.61 o 
  -5   7   6      777.97      786.27     65.47 o 
  -4   7   6      461.25      446.46     44.75 o 
  -3   7   6      404.56      457.31     45.49 o 
  -2   7   6       53.35       54.92     26.85 o 
  -1   7   6      526.50      533.53     45.73 o 
   0   7   6      198.06      167.32     29.40 o 
   1   7   6       20.58        6.36     18.65 o 
   2   7   6      983.49      978.58     51.19 o 
   3   7   6      368.65      402.74     46.23 o 
   4   7   6       10.77        8.38     20.25 o 
   5   7   6      394.91      419.15     45.80 o 
   6   7   6      891.19      860.84     58.71 o 
   7   7   6       26.53      156.05     36.88 o 
   8   7   6      168.38      268.32     44.36 o 
   9   7   6      250.02      381.57     54.16 o 
  -8   8   6      264.38      236.12     45.27 o 
  -7   8   6       17.49       86.59     97.03 o 
  -6   8   6      345.49      270.79     46.18 o 
  -5   8   6      420.79      411.95     50.08 o 
  -4   8   6        0.43        5.05     23.48 o 
  -3   8   6      266.10      197.62     40.79 o 
  -2   8   6      388.04      300.11     45.02 o 
  -1   8   6      161.65      153.68     36.68 o 
   0   8   6      175.17      217.92     39.07 o 
   1   8   6      532.54      546.09     50.78 o 
   2   8   6        6.20       -5.01     21.56 o 
   3   8   6      121.95      182.80     35.97 o 
   4   8   6      649.26      553.41     51.39 o 
   5   8   6      114.32      231.66     46.95 o 
   6   8   6       66.73       18.01     29.87 o 
  -1   9   6      164.41      248.18     67.24 o 
   0   9   6      208.70      260.75     50.77 o 
 -16   1   7        3.43       12.24     34.77 o 
 -15   1   7      190.46      172.35     33.72 o 
 -14   1   7        6.22       32.48     21.12 o 
 -13   1   7      107.69      150.71     24.72 o 
 -12   1   7      298.34      298.51     31.95 o 
 -11   1   7      541.64      503.39     33.88 o 
 -10   1   7      187.64      183.96     23.13 o 
  -9   1   7        1.64       62.38     26.23 o 
  -8   1   7      375.50      385.62     25.58 o 
  -7   1   7       24.53        9.52     11.54 o 
  -6   1   7       20.86       30.05     14.71 o 
  -5   1   7      486.47      472.56     21.48 o 
  -4   1   7        1.34        5.72     13.02 o 
  -3   1   7      155.92      160.39     17.80 o 
  -2   1   7      350.58      341.82     33.16 o 
  -1   1   7        1.20       33.19     27.12 o 
   0   1   7      626.78      594.46     34.44 o 
   1   1   7      148.07      162.81     38.04 o 
   2   1   7      149.52      188.48     20.45 o 
   3   1   7       16.58       59.52     20.58 o 
   4   1   7      107.98      142.27     20.62 o 
   5   1   7       73.31      100.77     36.88 o 
   6   1   7        1.05       25.20     15.63 o 
   7   1   7      217.86      177.95     19.58 o 
   8   1   7      111.20      145.41     20.71 o 
   9   1   7        0.64       51.17     18.93 o 
  10   1   7      463.13      434.61     31.87 o 
  11   1   7      141.51      197.37     35.09 o 
  12   1   7       53.32       70.48     27.68 o 
  13   1   7      113.50      100.36     28.92 o 
  14   1   7      118.53      199.49     77.52 o 
 -15   2   7       73.72      156.70     39.98 o 
 -14   2   7      340.19      378.36     42.61 o 
 -13   2   7      496.73      494.57     40.08 o 
 -12   2   7      149.52      164.63     23.97 o 
 -11   2   7      460.36      398.06     29.82 o 
 -10   2   7      744.66      697.47     34.98 o 
  -9   2   7      148.78      131.92     21.82 o 
  -8   2   7       15.44       23.24     14.23 o 
  -7   2   7      282.57      318.17     21.20 o 
  -6   2   7       24.44       45.51     17.32 o 
  -5   2   7       11.44       36.41     20.23 o 
  -4   2   7      875.15      880.43     33.67 o 
  -3   2   7      140.86      126.50     17.93 o 
  -2   2   7       27.37       12.64     12.98 o 
  -1   2   7     1595.41     1643.82     48.29 o 
   0   2   7      839.69      760.67     32.46 o 
   1   2   7       33.56       68.87     27.68 o 
   2   2   7     1018.52     1009.26     36.91 o 
   3   2   7     1431.87     1502.54     49.32 o 
   4   2   7      252.41      284.14     25.29 o 
   5   2   7       34.46       28.79     16.78 o 
   6   2   7      841.50      867.85     52.48 o 
   7   2   7      188.73      210.63     26.96 o 
   8   2   7      194.58      218.68     27.69 o 
   9   2   7      103.40      134.55     21.94 o 
  10   2   7       40.37       49.82     28.15 o 
  11   2   7      154.19      225.70     54.67 o 
  12   2   7      680.40      660.49     47.96 o 
  13   2   7        2.56       48.18     32.68 o 
  14   2   7        4.53        9.46     32.00 o 
 -15   3   7      755.64      745.47     55.95 o 
 -14   3   7      127.70      187.94     37.40 o 
 -13   3   7        0.44       10.45     21.52 o 
 -12   3   7     1301.99     1188.74     61.43 o 
 -11   3   7      848.51      800.43     44.51 o 
 -10   3   7       79.65       84.31     26.40 o 
  -9   3   7     1157.50     1102.40     39.01 o 
  -8   3   7     1466.80     1387.02     50.42 o 
  -7   3   7       25.73       60.88     23.86 o 
  -6   3   7      405.17      346.88     26.68 o 
  -5   3   7     1627.38     1560.82     50.79 o 
  -4   3   7       19.79        3.00     12.51 o 
  -3   3   7     1656.58     1694.93     51.33 o 
  -2   3   7     3456.02     3306.15     75.61 o 
  -1   3   7      186.32      206.91     22.45 o 
   0   3   7     1284.32     1252.87     44.81 o 
   1   3   7     3333.09     3189.84     74.26 o 
   2   3   7     1148.50     1135.86     45.43 o 
   3   3   7       87.02       72.58     22.97 o 
   4   3   7     1404.60     1366.88     49.75 o 
   5   3   7      737.11      684.83     40.73 o 
   6   3   7        2.66       -1.39     16.33 o 
   7   3   7     1160.87     1140.00     51.80 o 
   8   3   7       60.62       50.86     24.36 o 
   9   3   7       36.48       25.16     21.71 o 
  10   3   7      701.00      707.59     58.33 o 
  11   3   7      552.67      540.31     54.33 o 
  12   3   7       56.10       75.84     34.73 o 
  13   3   7      695.36      632.05     63.85 o 
 -14   4   7      277.76      248.86     53.70 o 
 -13   4   7      486.50      517.99     66.94 o 
 -12   4   7      561.55      469.81     47.89 o 
 -11   4   7      364.60      336.55     43.15 o 
 -10   4   7      838.94      892.48     55.52 o 
  -9   4   7      462.24      553.34     46.76 o 
  -8   4   7       27.14       -3.28     19.35 o 
  -7   4   7      640.18      576.19     32.16 o 
  -6   4   7      684.49      646.28     34.82 o 
  -5   4   7       29.17       45.79     22.59 o 
  -4   4   7     2078.66     2073.03     61.14 o 
  -3   4   7      118.51      147.05     21.82 o 
  -2   4   7       24.18       44.00     16.80 o 
  -1   4   7     3193.81     3053.05     75.78 o 
   0   4   7     1491.34     1471.94     50.76 o 
   1   4   7      186.82      185.07     23.11 o 
   2   4   7      348.67      386.30     30.45 o 
   3   4   7      978.91      972.57     46.88 o 
   4   4   7       11.27       35.41     20.03 o 
   5   4   7      314.52      355.08     34.37 o 
   6   4   7      879.89      874.83     44.45 o 
   7   4   7       53.47       46.64     21.32 o 
   8   4   7      128.98      179.11     33.83 o 
   9   4   7      461.07      435.51     49.36 o 
  10   4   7        6.06       16.43     29.87 o 
  11   4   7      633.36      652.04     58.24 o 
  12   4   7      624.81      592.73     59.83 o 
 -13   5   7        7.63       30.95     37.80 o 
 -12   5   7      786.70      639.68     55.39 o 
 -11   5   7      203.09      266.85     42.40 o 
 -10   5   7       47.90       36.15     27.83 o 
  -9   5   7      328.40      424.43     70.00 o 
  -8   5   7      587.12      572.72     48.00 o 
  -7   5   7        0.68        3.01     22.97 o 
  -6   5   7        5.14       23.86     29.95 o 
  -5   5   7      912.27      927.50     54.95 o 
  -4   5   7        1.59       20.29     12.78 o 
  -3   5   7       68.27       80.31     21.07 o 
  -2   5   7      319.08      324.51     29.28 o 
  -1   5   7      379.46      358.66     29.53 o 
   0   5   7      342.14      335.44     31.04 o 
   1   5   7      552.27      613.85     38.05 o 
   2   5   7      710.32      747.46     41.74 o 
   3   5   7      245.58      237.03     28.52 o 
   4   5   7      415.77      393.73     33.41 o 
   5   5   7       52.12       89.58     37.81 o 
   6   5   7        1.36        5.36     17.95 o 
   7   5   7      560.14      577.95     50.52 o 
   8   5   7       56.72       81.40     51.43 o 
   9   5   7      118.61      116.56     38.15 o 
  10   5   7      367.91      368.65     49.40 o 
  11   5   7       32.01       16.55     36.44 o 
 -11   6   7      128.43      224.01     64.05 o 
 -10   6   7      226.53      296.70     44.73 o 
  -9   6   7      195.63      227.18     39.64 o 
  -8   6   7       26.77      123.20     36.39 o 
  -7   6   7      436.39      436.12     46.03 o 
  -6   6   7      380.00      393.85     42.31 o 
  -5   6   7       68.28      150.32     33.04 o 
  -4   6   7      668.82      652.85     49.16 o 
  -3   6   7       80.89      119.97     30.33 o 
  -2   6   7        0.48       53.64     41.26 o 
  -1   6   7      225.66      278.12     32.26 o 
   0   6   7      339.36      340.85     33.13 o 
   1   6   7       94.14      137.03     45.09 o 
   2   6   7      423.25      479.96     41.01 o 
   3   6   7      202.52      209.09     32.59 o 
   4   6   7        0.77       17.94     20.28 o 
   5   6   7      145.90      150.18     30.33 o 
   6   6   7      129.30      107.20     33.55 o 
   7   6   7        8.96       15.11     26.95 o 
   8   6   7      256.99      277.92     44.27 o 
   9   6   7      206.60      214.75     57.03 o 
  -9   7   7       12.94       15.63     30.13 o 
  -8   7   7      204.85      267.02     45.53 o 
  -7   7   7        0.11       -1.30     36.54 o 
  -6   7   7       57.39       85.02     52.26 o 
  -5   7   7      141.76      113.58     48.28 o 
  -4   7   7       56.81       94.29     40.83 o 
  -3   7   7        2.01      -29.02     31.09 o 
  -2   7   7       23.49      -10.68     24.77 o 
  -1   7   7       38.92       84.91     35.12 o 
   0   7   7       15.92       45.70     28.60 o 
   1   7   7        3.41        1.06     18.90 o 
   2   7   7       86.94       96.19     32.19 o 
   3   7   7      161.70      192.93     45.56 o 
   4   7   7       10.88       54.48     46.67 o 
   5   7   7        0.94       -7.86     23.60 o 
   6   7   7        3.33       22.73     28.97 o 
   7   7   7       49.88       88.47     40.78 o 
  -5   8   7       58.88       97.39     50.32 o 
  -4   8   7       76.09       58.62     35.91 o 
  -3   8   7        5.98        5.63     26.74 o 
  -2   8   7       10.55       -8.03     29.17 o 
  -1   8   7      170.72       86.55     39.41 o 
   0   8   7       47.06       55.48     37.91 o 
   1   8   7        0.04       14.21     31.36 o 
   2   8   7       14.67       88.59     88.72 o 
   3   8   7       32.40       50.55     60.17 o 
 -14   0   8      746.00      744.46     72.14 o 
 -13   0   8      130.77      199.46     58.73 o 
 -12   0   8      156.33      152.87     38.59 o 
 -11   0   8      464.47      409.96     75.98 o 
 -10   0   8       79.76       88.73     31.37 o 
  -9   0   8      576.93      670.75     63.07 o 
  -8   0   8      123.17      136.84     30.59 o 
  -7   0   8      300.19      282.44     33.29 o 
  -6   0   8     1213.89     1120.82     53.68 o 
  -5   0   8     3204.94     3178.98    132.37 o 
  -4   0   8      287.25      289.12     53.20 o 
  -3   0   8      344.78      425.83     52.04 o 
  -2   0   8     1545.19     1537.49     92.27 o 
  -1   0   8      971.63      922.60     73.20 o 
   0   0   8     1273.82     1264.81    108.12 o 
   1   0   8      532.22      471.39     82.49 o 
   2   0   8       56.23       91.42     33.99 o 
   3   0   8      525.02      584.19     58.44 o 
   4   0   8      621.98      671.45     68.14 o 
   5   0   8       90.05      107.65     37.85 o 
   6   0   8      444.92      406.79     56.69 o 
   7   0   8     3601.83     3547.13    157.03 o 
   8   0   8      546.49      449.90     39.32 o 
   9   0   8      116.08      179.99     42.88 o 
  10   0   8      510.94      421.27     57.54 o 
  11   0   8      760.50      824.55     87.09 o 
  12   0   8       46.36      178.75     95.64 o 
 -14   1   8       68.53       76.68     30.15 o 
 -13   1   8      419.95      376.64     35.67 o 
 -12   1   8      338.80      319.41     33.86 o 
 -11   1   8      203.00      177.48     24.65 o 
 -10   1   8      411.17      412.15     32.37 o 
  -9   1   8        3.45       -8.93     16.00 o 
  -8   1   8      356.44      380.12     30.83 o 
  -7   1   8      938.94      903.42     39.56 o 
  -6   1   8      405.43      416.05     35.03 o 
  -5   1   8      208.51      278.31     25.63 o 
  -4   1   8     1449.08     1404.53     46.27 o 
  -3   1   8     1193.62     1235.55     50.54 o 
  -2   1   8        8.32       40.96     20.57 o 
  -1   1   8      697.30      653.02     37.71 o 
   0   1   8     1176.74     1176.92     39.40 o 
   1   1   8       74.30       68.99     29.55 o 
   2   1   8      224.88      195.08     20.96 o 
   3   1   8      499.31      460.40     31.19 o 
   4   1   8       24.75       43.21     17.58 o 
   5   1   8     1550.24     1401.03     51.64 o 
   6   1   8     1056.40      987.64     47.92 o 
   7   1   8      202.01      251.56     27.54 o 
   8   1   8     1667.20     1572.87     59.44 o 
   9   1   8      686.40      608.94     46.73 o 
  10   1   8      353.49      328.53     35.93 o 
  11   1   8       39.89       13.17     20.96 o 
  12   1   8      386.08      328.25     45.45 o 
 -14   2   8      153.90       84.38     34.26 o 
 -13   2   8       11.81       48.81     45.26 o 
 -12   2   8      121.78      158.57     35.23 o 
 -11   2   8      238.72      315.34     32.00 o 
 -10   2   8       26.60       51.67     27.09 o 
  -9   2   8      532.08      469.19     33.25 o 
  -8   2   8       51.34       70.50     21.55 o 
  -7   2   8       26.47       43.73     19.38 o 
  -6   2   8      252.28      308.14     29.17 o 
  -5   2   8      851.80      871.08     38.80 o 
  -4   2   8       38.52       30.30     15.19 o 
  -3   2   8     1107.63     1176.15     44.42 o 
  -2   2   8      455.68      465.18     29.92 o 
  -1   2   8      488.57      525.15     31.11 o 
   0   2   8      450.49      482.19     30.95 o 
   1   2   8      387.08      388.73     29.34 o 
   2   2   8        3.51       26.49     32.25 o 
   3   2   8      219.59      251.29     28.54 o 
   4   2   8      881.27      903.79     43.66 o 
   5   2   8      369.82      412.20     32.99 o 
   6   2   8       79.44      122.06     37.22 o 
   7   2   8     2013.64     1896.47     68.45 o 
   8   2   8       34.18       71.32     24.86 o 
   9   2   8        7.30        8.64     19.25 o 
  10   2   8      265.97      306.75     45.97 o 
  11   2   8      679.34      680.10     59.39 o 
  12   2   8        4.40       39.46     32.91 o 
 -13   3   8       78.03       73.95     44.41 o 
 -12   3   8       93.77       94.93     33.98 o 
 -11   3   8       29.44       60.28     34.80 o 
 -10   3   8       48.80      104.47     47.48 o 
  -9   3   8      149.68      212.40     28.28 o 
  -8   3   8       11.41       -7.67     14.93 o 
  -7   3   8      102.22      124.03     24.98 o 
  -6   3   8        4.13       47.24     26.24 o 
  -5   3   8       48.47       48.56     18.81 o 
  -4   3   8      183.62      186.49     24.91 o 
  -3   3   8      731.83      686.96     36.15 o 
  -2   3   8      232.39      193.76     29.43 o 
  -1   3   8      336.88      335.71     28.83 o 
   0   3   8        2.24       10.69     18.12 o 
   1   3   8       41.81       54.26     31.57 o 
   2   3   8      107.53      144.32     23.08 o 
   3   3   8      115.78      171.81     29.70 o 
   4   3   8        0.25        0.97     17.84 o 
   5   3   8      398.64      443.97     62.41 o 
   6   3   8      144.47      186.90     27.88 o 
   7   3   8        0.60      -15.00     20.79 o 
   8   3   8       76.05       72.88     29.01 o 
   9   3   8      139.69      162.77     36.64 o 
  10   3   8        0.47       67.22     45.67 o 
  11   3   8       29.41       32.58     33.00 o 
 -12   4   8        6.27       36.99     31.72 o 
 -11   4   8        0.66      -12.81     24.56 o 
 -10   4   8       23.49      152.90     62.77 o 
  -9   4   8        3.99        0.50     20.00 o 
  -8   4   8       70.90      144.01     60.00 o 
  -7   4   8       28.29       26.82     25.33 o 
  -6   4   8      618.46      637.53     39.73 o 
  -5   4   8      147.18      184.44     27.04 o 
  -4   4   8        5.09       57.89     44.62 o 
  -3   4   8       53.52       76.91     21.28 o 
  -2   4   8       43.81       46.00     20.01 o 
  -1   4   8      473.20      448.95     32.47 o 
   0   4   8       26.58       31.89     20.00 o 
   1   4   8       91.73       58.50     21.21 o 
   2   4   8        7.00       14.46     18.65 o 
   3   4   8       13.13        9.39     20.27 o 
   4   4   8       25.25       33.27     25.54 o 
   5   4   8       13.11      110.39     43.53 o 
   6   4   8       14.98       52.03     29.81 o 
   7   4   8        1.52       10.14     20.79 o 
   8   4   8      114.59      112.15     33.96 o 
   9   4   8        5.06      -38.49     31.51 o 
  10   4   8       12.79      -19.24     29.67 o 
 -11   5   8       30.54       31.08     31.01 o 
 -10   5   8        2.22       34.54     28.47 o 
  -9   5   8       43.21       49.91     30.33 o 
  -8   5   8       51.65       64.74     29.99 o 
  -7   5   8      102.42      183.25     36.65 o 
  -6   5   8      192.63      213.10     41.01 o 
  -5   5   8      315.16      313.13     43.59 o 
  -4   5   8      107.83      125.01     27.39 o 
  -3   5   8      111.84      148.58     28.35 o 
  -2   5   8      222.78      250.78     35.38 o 
  -1   5   8        3.54       25.31     21.21 o 
   0   5   8      122.87      151.11     26.80 o 
   1   5   8      113.73       99.37     22.69 o 
   2   5   8      105.54      134.67     38.77 o 
   3   5   8       10.98       39.08     23.38 o 
   4   5   8        9.92        3.91     18.45 o 
   5   5   8       11.99       41.34     35.73 o 
   6   5   8       51.49       80.07     27.84 o 
   7   5   8       37.56      108.98     59.84 o 
   8   5   8       54.75       98.15     41.99 o 
   9   5   8       41.46       91.01     37.06 o 
  -9   6   8      159.78      129.86     41.68 o 
  -8   6   8      194.79      213.31     40.49 o 
  -7   6   8       10.14       44.86     30.31 o 
  -6   6   8      482.13      506.77     51.20 o 
  -5   6   8      264.60      300.86     42.73 o 
  -4   6   8      109.89      130.03     38.69 o 
  -3   6   8      245.65      263.62     44.64 o 
  -2   6   8       63.17      173.17     50.73 o 
  -1   6   8      657.73      591.26     44.18 o 
   0   6   8       17.55       24.74     23.61 o 
   1   6   8      359.31      323.77     37.51 o 
   2   6   8       14.16       21.67     23.14 o 
   3   6   8       35.34       76.05     29.22 o 
   4   6   8      103.92      173.57     40.25 o 
   5   6   8      125.71      130.12     47.85 o 
   6   6   8       45.36       59.80     44.97 o 
   7   6   8      307.38      330.72     47.94 o 
  -6   7   8      249.88      336.82     57.09 o 
  -5   7   8       37.34       40.61     32.09 o 
  -4   7   8      722.09      738.08     65.42 o 
  -3   7   8      337.62      379.51     59.63 o 
  -2   7   8        0.11       53.91     45.73 o 
  -1   7   8      264.40      223.80     46.63 o 
   0   7   8      609.88      514.64     58.11 o 
   1   7   8        0.04       47.32     55.74 o 
   2   7   8      220.34      289.59     40.70 o 
   3   7   8      262.82      279.53     40.28 o 
   4   7   8        5.49        0.82     25.56 o 
 -12   1   9       55.14       90.77     32.28 o 
 -11   1   9       66.82       48.46     41.87 o 
 -10   1   9       12.66       29.88     27.08 o 
  -9   1   9      107.30      112.22     36.16 o 
  -8   1   9      344.64      321.58     39.45 o 
  -7   1   9      115.36      124.88     29.62 o 
  -6   1   9       56.19       72.57     36.12 o 
  -5   1   9      322.12      260.68     35.36 o 
  -4   1   9      148.95      176.43     30.94 o 
  -3   1   9       64.93       89.04     27.73 o 
  -2   1   9      151.27      213.87     34.67 o 
  -1   1   9       36.55       48.14     24.53 o 
   0   1   9        4.16        5.43     20.24 o 
   1   1   9      502.71      499.60     44.61 o 
   2   1   9       35.79       36.57     32.95 o 
   3   1   9       39.18       38.64     28.64 o 
   4   1   9      219.15      219.38     40.19 o 
   5   1   9      193.15      196.50     37.72 o 
   6   1   9       16.03       99.25     86.15 o 
   7   1   9       36.89       18.97     25.86 o 
   8   1   9       96.40      129.55     35.54 o 
   9   1   9        3.62       45.26     48.43 o 
  10   1   9        2.57       -6.45     27.05 o 
 -12   2   9       35.34      115.90     41.99 o 
 -11   2   9      211.67      276.71     43.69 o 
 -10   2   9      532.09      518.45     43.74 o 
  -9   2   9      138.28      126.50     27.99 o 
  -8   2   9      268.76      293.97     39.20 o 
  -7   2   9      191.15      232.29     30.07 o 
  -6   2   9      503.44      513.95     36.50 o 
  -5   2   9        0.20        1.03     15.62 o 
  -4   2   9      399.00      446.30     34.58 o 
  -3   2   9        6.91       19.70     27.41 o 
  -2   2   9       52.13       83.89     21.29 o 
  -1   2   9      235.46      227.60     26.38 o 
   0   2   9      418.31      390.59     53.13 o 
   1   2   9        4.37       16.22     16.60 o 
   2   2   9      374.24      379.13     33.05 o 
   3   2   9      725.18      721.66     41.45 o 
   4   2   9      104.10      109.06     23.67 o 
   5   2   9      142.00      175.85     31.04 o 
   6   2   9      949.09      850.61     49.35 o 
   7   2   9       89.52      145.78     37.58 o 
   8   2   9       24.94       17.85     28.01 o 
   9   2   9      235.05      230.32     45.53 o 
  10   2   9      110.82      163.51     49.38 o 
 -11   3   9      285.36      254.03     44.32 o 
 -10   3   9        4.66       -9.40     24.53 o 
  -9   3   9      451.80      360.59     42.67 o 
  -8   3   9      802.39      759.46     49.09 o 
  -7   3   9       21.18      105.23     24.60 o 
  -6   3   9       57.40      132.58     27.13 o 
  -5   3   9     2102.92     1951.18     69.48 o 
  -4   3   9        1.90       16.90     20.38 o 
  -3   3   9      109.84      187.07     28.79 o 
  -2   3   9      997.01      952.63     48.44 o 
  -1   3   9      120.19      179.64     30.93 o 
   0   3   9      827.94      860.73     46.24 o 
   1   3   9     1443.38     1367.03     58.15 o 
   2   3   9      697.99      762.90     57.64 o 
   3   3   9      356.24      366.90     36.39 o 
   4   3   9     1262.12     1249.58     58.83 o 
   5   3   9     1243.95     1213.99     58.60 o 
   6   3   9       11.73       58.89     36.12 o 
   7   3   9      408.41      378.65     48.93 o 
   8   3   9      530.26      564.64     52.13 o 
   9   3   9       32.51      127.65     41.26 o 
 -10   4   9      636.81      598.34     73.97 o 
  -9   4   9      270.25      339.03     49.63 o 
  -8   4   9       52.84       62.00     36.28 o 
  -7   4   9      268.85      250.48     39.65 o 
  -6   4   9      698.01      706.55     42.51 o 
  -5   4   9        8.32       20.61     18.90 o 
  -4   4   9      548.95      590.16     39.78 o 
  -3   4   9      386.77      362.35     35.47 o 
  -2   4   9        7.64       34.65     38.20 o 
  -1   4   9      469.50      470.10     40.13 o 
   0   4   9      572.51      613.27     43.80 o 
   1   4   9        8.30       86.34     47.60 o 
   2   4   9     1177.68     1346.13     74.64 o 
   3   4   9     1026.14      957.35     51.81 o 
   4   4   9       44.66       70.86     29.52 o 
   5   4   9       77.12      115.81     30.96 o 
   6   4   9      919.53      881.97     52.93 o 
   7   4   9      148.85      112.39     36.49 o 
   8   4   9      161.48      154.88     55.88 o 
  -8   5   9      461.47      415.21     51.20 o 
  -7   5   9       42.85       80.81     51.02 o 
  -6   5   9      160.08      207.11     40.10 o 
  -5   5   9      530.88      494.95     49.28 o 
  -4   5   9       19.13        0.34     25.52 o 
  -3   5   9        3.93       60.66     38.15 o 
  -2   5   9      448.75      421.17     40.40 o 
  -1   5   9      178.36      253.84     36.61 o 
   0   5   9      287.91      268.90     36.45 o 
   1   5   9      311.43      342.83     37.89 o 
   2   5   9      314.54      330.46     47.97 o 
   3   5   9       26.92       34.93     26.73 o 
   4   5   9      444.54      425.55     44.79 o 
   5   5   9      406.68      441.13     54.93 o 
   6   5   9       15.86        8.83     28.02 o 
  -5   6   9       26.83       86.89     53.66 o 
  -4   6   9      269.58      185.23     44.76 o 
  -3   6   9       67.13      168.67     45.74 o 
  -2   6   9        0.61       -4.54     26.36 o 
  -1   6   9      679.97      668.70     69.16 o 
   0   6   9      223.75      255.49     42.79 o 
   1   6   9        9.61       -2.86     24.20 o 
   2   6   9      401.02      394.01     42.99 o 
   3   6   9      234.68      181.05     40.52 o 
 -10   0  10       43.52       49.57     44.24 o 
  -9   0  10      208.51      233.53     58.50 o 
  -8   0  10      653.50      754.31     82.20 o 
  -7   0  10      130.27      132.87     49.75 o 
  -6   0  10       75.64      116.58     63.23 o 
  -5   0  10     1101.80      939.71     88.18 o 
  -4   0  10      620.23      683.56     83.76 o 
  -3   0  10      486.66      453.16     70.33 o 
  -2   0  10     1457.12     1377.23    102.29 o 
  -1   0  10     1776.25     1582.35    113.46 o 
   0   0  10      110.63       97.21     48.19 o 
   1   0  10      711.42      751.56     82.04 o 
   2   0  10      780.79      795.94     86.60 o 
   3   0  10       54.35      984.15    640.68 o 
   4   0  10      726.41      614.01    110.70 o 
   5   0  10      434.35      406.69     69.52 o 
   6   0  10      211.74      276.52     63.38 o 
   7   0  10     1255.56     1175.02    115.23 o 
   8   0  10       10.27      -12.05     40.35 o 
 -10   1  10      656.34      632.08     58.19 o 
  -9   1  10      101.21      159.61     37.65 o 
  -8   1  10        6.01       42.74     51.39 o 
  -7   1  10      645.57      656.13     55.17 o 
  -6   1  10      288.13      336.84     54.11 o 
  -5   1  10       13.16       39.56     27.86 o 
  -4   1  10     1207.82     1127.62     67.82 o 
  -3   1  10      704.16      776.81     60.37 o 
  -2   1  10       53.87      175.79     70.95 o 
  -1   1  10      988.64      941.50     63.32 o 
   0   1  10      919.91      935.01     69.73 o 
   1   1  10      148.26      166.45     39.91 o 
   2   1  10       75.95       93.67     33.63 o 
   3   1  10      587.20      633.07     57.41 o 
   4   1  10      395.07      385.13     49.73 o 
   5   1  10       11.72      -11.77     28.37 o 
   6   1  10      887.78      837.48     72.77 o 
   7   1  10       79.01      109.07     57.31 o 
  -9   2  10      214.61      228.64     45.02 o 
  -8   2  10      165.40      297.46     49.51 o 
  -7   2  10        2.19       45.33     28.14 o 
  -6   2  10      111.65      217.89     41.42 o 
  -5   2  10      597.22      541.20     50.97 o 
  -4   2  10      163.61      247.53     38.70 o 
  -3   2  10      374.50      397.90     45.00 o 
  -2   2  10      592.57      637.25     55.25 o 
  -1   2  10      211.17      207.88     39.91 o 
   0   2  10      103.75      150.48     43.69 o 
   1   2  10      383.23      425.87     68.56 o 
   2   2  10      408.23      361.60     53.49 o 
   3   2  10       32.57       81.94     34.32 o 
   4   2  10      328.18      323.22     46.66 o 
   5   2  10      165.94      145.30     44.88 o 
   6   2  10       21.70       43.46     34.40 o 
   7   2  10      409.87      433.57     53.47 o 
  -8   3  10       21.97      116.91     62.19 o 
  -7   3  10       24.99       62.20     32.48 o 
  -6   3  10      208.80      279.95     46.74 o 
  -5   3  10       65.65       95.03     41.09 o 
  -4   3  10      388.63      364.79     54.95 o 
  -3   3  10      154.83      143.36     37.03 o 
  -2   3  10       13.70       28.47     33.66 o 
  -1   3  10       82.40       88.13     33.38 o 
   0   3  10      401.73      414.13     48.32 o 
   1   3  10        1.39       72.71     34.62 o 
   2   3  10        4.62      102.58     37.28 o 
   3   3  10      192.83      168.98     40.46 o 
   4   3  10       86.67      141.00     40.44 o 
   5   3  10       73.07       -9.06     28.29 o 
   6   3  10      139.17      192.52     63.68 o 
  -7   4  10       27.61       93.53     45.47 o 
  -6   4  10       39.79      173.70     80.57 o 
  -5   4  10       39.89       53.57     42.08 o 
  -4   4  10       22.01       13.89     26.49 o 
  -3   4  10        9.77       35.75     31.75 o 
  -2   4  10       17.97       -2.29     23.35 o 
  -1   4  10        2.30        2.38     23.21 o 
   0   4  10        0.41       -7.87     27.97 o 
   1   4  10      178.70      231.52     43.91 o 
   2   4  10        6.59       -6.88     34.24 o 
   3   4  10       21.48       47.73     32.94 o 
   4   4  10        1.38       16.75     30.10 o 
  -2   5  10       78.98      159.14     45.45 o 
  -1   5  10       35.33       50.82     30.80 o 
   0   5  10      168.41      210.17     36.82 o 
  -6   1  11        1.18       49.66     60.67 o 
  -5   1  11      329.40      232.52     46.79 o 
  -4   1  11       38.96       68.23     48.62 o 
  -3   1  11       22.20        5.27     24.90 o 
  -2   1  11       42.52       34.86     39.59 o 
  -1   1  11      229.11      252.41     56.09 o 
   0   1  11        0.27       27.76     30.76 o 
   1   1  11       54.96       23.95     33.29 o 
   2   1  11      154.51      177.43     45.62 o 
   3   1  11        0.01       25.43     33.02 o 
  -4   2  11      204.11      277.82     46.56 o 
  -3   2  11      170.64      260.10     47.89 o 
  -2   2  11       18.24      125.41     53.41 o 
  -1   2  11        8.73       58.09     40.22 o 
   0   2  11      226.96      262.48     47.68 o 
   1   2  11       23.17       38.94     34.55 o 
   2   2  11       80.87      109.69     45.22 o 
                                                 
